# Supplementary material for: Long-Term Monitoring of Influenza A Viruses in Wild Waterfowl: Evidence from the Lake Baikal Basin (2018–2024)
Source: Viruses. 2026 Jul 11;18(7):761. doi: 10.3390/v18070761 (PMC13431582; doi:10.3390/v18070761)
Supplement: Supplementary file 1 [file viruses-18-00761-s001.zip]

Archive with 7 entries (7 files):
- Figure S1.png
- Figure S2.png
- Figure S3.png
- Figure S4.png
- Figure S5.png
- Table S1.xlsx
- Table S2.xlsx
