# Supplementary material for: Long-Term Monitoring of Influenza A Viruses in Wild Waterfowl: Evidence from the Lake Baikal Basin (2018–2024)
Source: Viruses. 2026 Jul 11;18(7):761. doi: 10.3390/v18070761 (PMC13431582; doi:10.3390/v18070761)
Supplement: Supplementary file 1 [file viruses-18-00761-s001.zip › Table S1.xlsx]

## Sheet: Лист1
SampleID	Collection Day	Collection Month	Collection Year	Collection Location	Collection district	Collection Region	Latitude	Longitude	Hostspecies Latin	Hostspecies Eng	Sex	age	Virus name/subtype
1	18	9	2020	Koymor wetlands	Tunkinsky district	Buryatia	51.807658	102.359992	Anas crecca	Common Teal	f	juv
2	18	9	2020	Koymor wetlands	Tunkinsky district	Buryatia	51.807658	102.359992	Anas crecca	Common Teal	m	juv
3	18	9	2020	Koymor wetlands	Tunkinsky district	Buryatia	51.807658	102.359992	Mareca strepera	Gadwall	f	juv
4	19	9	2020	Koymor wetlands	Tunkinsky district	Buryatia	51.807658	102.359992	Aythya ferina	Common Pochard	f	ad
5	19	9	2020	Koymor wetlands	Tunkinsky district	Buryatia	51.807658	102.359992	Aythya fuligula	Tufted Duck	f	juv
6	19	9	2020	Koymor wetlands	Tunkinsky district	Buryatia	51.807658	102.359992	Aythya ferina	Common Pochard	f	ad
7	19	9	2020	Koymor wetlands	Tunkinsky district	Buryatia	51.807658	102.359992	Bucephala clangula	Goldeneye	m	juv
8	19	9	2020	Koymor wetlands	Tunkinsky district	Buryatia	51.807658	102.359992	Mareca penelope	European wigeon	f	juv
9	19	9	2020	Koymor wetlands	Tunkinsky district	Buryatia	51.807658	102.359992	Anas platyrhynchos	Mallard	f	juv
10	19	9	2020	Koymor wetlands	Tunkinsky district	Buryatia	51.807658	102.359992	Anas platyrhynchos	Mallard	m	juv
11	19	9	2020	Koymor wetlands	Tunkinsky district	Buryatia	51.807658	102.359992	Aythya fuligula	Tufted Duck	f	juv
12	19	9	2020	Koymor wetlands	Tunkinsky district	Buryatia	51.807658	102.359992	Fulica atra	Coot	f	juv	A/euraisan coot/Buryatia/12i/2020/H3N8
13	19	9	2020	Koymor wetlands	Tunkinsky district	Buryatia	51.807658	102.359992	Spatula querquedula	Garganey	m	juv
14	19	9	2020	Koymor wetlands	Tunkinsky district	Buryatia	51.807658	102.359992	Mareca strepera	Gadwall	f	juv
15	19	9	2020	Koymor wetlands	Tunkinsky district	Buryatia	51.807658	102.359992	Mareca strepera	Gadwall	m	juv
16	19	9	2020	Koymor wetlands	Tunkinsky district	Buryatia	51.807658	102.359992	Mareca strepera	Gadwall	m	juv
17	19	9	2020	Koymor wetlands	Tunkinsky district	Buryatia	51.807658	102.359992	Mareca strepera	Gadwall	f	juv
18	19	9	2020	Koymor wetlands	Tunkinsky district	Buryatia	51.807658	102.359992	Mareca strepera	Gadwall	f	ad
19	19	9	2020	Koymor wetlands	Tunkinsky district	Buryatia	51.807658	102.359992	Mareca penelope	European wigeon	f	juv
20	19	9	2020	Koymor wetlands	Tunkinsky district	Buryatia	51.807658	102.359992	Mareca penelope	European wigeon	m	ad
21	19	9	2020	Koymor wetlands	Tunkinsky district	Buryatia	51.807658	102.359992	Mareca penelope	European wigeon	m	juv
22	19	9	2020	Koymor wetlands	Tunkinsky district	Buryatia	51.807658	102.359992	Mareca penelope	European wigeon	f	juv
23	19	9	2020	Koymor wetlands	Tunkinsky district	Buryatia	51.807658	102.359992	Mareca penelope	European wigeon	f	juv
24	19	9	2020	Koymor wetlands	Tunkinsky district	Buryatia	51.807658	102.359992	Anas platyrhynchos	Mallard	f	juv
25	20	9	2020	Koymor wetlands	Tunkinsky district	Buryatia	51.807658	102.359992	Anas platyrhynchos	Mallard	f	juv	A/mallard/Buryatia/25i/2020/H3N8
26	20	9	2020	Koymor wetlands	Tunkinsky district	Buryatia	51.807658	102.359992	Mareca penelope	European wigeon	m	juv	A/eurasian wigeon/Buryatia/26i/2020/H3N8
27	20	9	2020	Koymor wetlands	Tunkinsky district	Buryatia	51.807658	102.359992	Mareca penelope	European wigeon	m	juv
28	20	9	2020	Koymor wetlands	Tunkinsky district	Buryatia	51.807658	102.359992	Anas crecca	Common Teal	f	juv
29	20	9	2020	Koymor wetlands	Tunkinsky district	Buryatia	51.807658	102.359992	Anas crecca	Common Teal	m	juv
30	20	9	2020	Koymor wetlands	Tunkinsky district	Buryatia	51.807658	102.359992	Anas acuta	Northern Pintail	m	juv
31	20	9	2020	Koymor wetlands	Tunkinsky district	Buryatia	51.807658	102.359992	Bucephala clangula	Goldeneye	f	juv
32	20	9	2020	Koymor wetlands	Tunkinsky district	Buryatia	51.807658	102.359992	Aythya fuligula	Tufted Duck	m	ad
33	20	9	2020	Koymor wetlands	Tunkinsky district	Buryatia	51.807658	102.359992	Aythya fuligula	Tufted Duck	m	ad
34	20	9	2020	Koymor wetlands	Tunkinsky district	Buryatia	51.807658	102.359992	Aythya fuligula	Tufted Duck	m	ad
35	20	9	2020	Koymor wetlands	Tunkinsky district	Buryatia	51.807658	102.359992	Mareca strepera	Gadwall	f	juv
36	20	9	2020	Koymor wetlands	Tunkinsky district	Buryatia	51.807658	102.359992	Mareca strepera	Gadwall	m	ad
37	20	9	2020	Koymor wetlands	Tunkinsky district	Buryatia	51.807658	102.359992	Anas crecca	Common Teal	f	juv
38	20	9	2020	Koymor wetlands	Tunkinsky district	Buryatia	51.807658	102.359992	Anas crecca	Common Teal	m	juv
39	20	9	2020	Koymor wetlands	Tunkinsky district	Buryatia	51.807658	102.359992	Anas crecca	Common Teal	f	ad
40	20	9	2020	Koymor wetlands	Tunkinsky district	Buryatia	51.807658	102.359992	Aythya fuligula	Tufted Duck	f	juv
41	20	9	2020	Koymor wetlands	Tunkinsky district	Buryatia	51.807658	102.359992	Mareca strepera	Gadwall	f	juv
42	20	9	2020	Koymor wetlands	Tunkinsky district	Buryatia	51.807658	102.359992	Mareca strepera	Gadwall	m	juv
43	20	9	2020	Koymor wetlands	Tunkinsky district	Buryatia	51.807658	102.359992	Mareca penelope	European wigeon	f	juv
44	20	9	2020	Koymor wetlands	Tunkinsky district	Buryatia	51.807658	102.359992	Anas crecca	Common Teal	m	juv
45	20	9	2020	Koymor wetlands	Tunkinsky district	Buryatia	51.807658	102.359992	Anas crecca	Common Teal	m	juv
46	20	9	2020	Koymor wetlands	Tunkinsky district	Buryatia	51.807658	102.359992	Fulica atra	Coot	f	ad
47	20	9	2020	Koymor wetlands	Tunkinsky district	Buryatia	51.807658	102.359992	Fulica atra	Coot	f	ad
48	20	9	2020	Koymor wetlands	Tunkinsky district	Buryatia	51.807658	102.359992	Anas crecca	Common Teal	NA	juv
49	20	9	2020	Koymor wetlands	Tunkinsky district	Buryatia	51.807658	102.359992	Anas platyrhynchos	Mallard	m	sad
50	20	9	2020	Koymor wetlands	Tunkinsky district	Buryatia	51.807658	102.359992	Aythya fuligula	Tufted Duck	m	juv
51	20	9	2020	Koymor wetlands	Tunkinsky district	Buryatia	51.807658	102.359992	Anas crecca	Common Teal	m	juv
52	20	9	2020	Koymor wetlands	Tunkinsky district	Buryatia	51.807658	102.359992	Anas crecca	Common Teal	f	juv
53	21	9	2020	Koymor wetlands	Tunkinsky district	Buryatia	51.807658	102.359992	Anas platyrhynchos	Mallard	f	ad
54	21	9	2020	Koymor wetlands	Tunkinsky district	Buryatia	51.807658	102.359992	Anas crecca	Common Teal	m	juv
55	21	9	2020	Koymor wetlands	Tunkinsky district	Buryatia	51.807658	102.359992	Anas crecca	Common Teal	f	ad
56	21	9	2020	Koymor wetlands	Tunkinsky district	Buryatia	51.807658	102.359992	Anas crecca	Common Teal	m	ad	A/common teal/Buryatia/56i/2020/H3N8
57	21	9	2020	Koymor wetlands	Tunkinsky district	Buryatia	51.807658	102.359992	Anas crecca	Common Teal	f	juv
58	21	9	2020	Koymor wetlands	Tunkinsky district	Buryatia	51.807658	102.359992	Anas crecca	Common Teal	m	ad
59	21	9	2020	Koymor wetlands	Tunkinsky district	Buryatia	51.807658	102.359992	Anas crecca	Common Teal	m	juv
60	21	9	2020	Koymor wetlands	Tunkinsky district	Buryatia	51.807658	102.359992	Anas crecca	Common Teal	m	juv
61	21	9	2020	Koymor wetlands	Tunkinsky district	Buryatia	51.807658	102.359992	Aythya fuligula	Tufted Duck	f	juv
62	21	9	2020	Koymor wetlands	Tunkinsky district	Buryatia	51.807658	102.359992	Aythya fuligula	Tufted Duck	f	juv
63	21	9	2020	Koymor wetlands	Tunkinsky district	Buryatia	51.807658	102.359992	Aythya fuligula	Tufted Duck	m	juv
64	21	9	2020	Koymor wetlands	Tunkinsky district	Buryatia	51.807658	102.359992	Aythya fuligula	Tufted Duck	m	juv
65	21	9	2020	Koymor wetlands	Tunkinsky district	Buryatia	51.807658	102.359992	Aythya fuligula	Tufted Duck	f	juv
66	21	9	2020	Koymor wetlands	Tunkinsky district	Buryatia	51.807658	102.359992	Aythya fuligula	Tufted Duck	m	juv
67	21	9	2020	Koymor wetlands	Tunkinsky district	Buryatia	51.807658	102.359992	Aythya fuligula	Tufted Duck	m	juv
68	22	9	2020	Koymor wetlands	Tunkinsky district	Buryatia	51.807658	102.359992	Anas crecca	Common Teal	f	juv
69	22	9	2020	Koymor wetlands	Tunkinsky district	Buryatia	51.807658	102.359992	Anas crecca	Common Teal	f	ad
70	22	9	2020	Koymor wetlands	Tunkinsky district	Buryatia	51.807658	102.359992	Aythya ferina	Common Pochard	f	juv
71	22	9	2020	Koymor wetlands	Tunkinsky district	Buryatia	51.807658	102.359992	Mareca strepera	Gadwall	f	juv
72	22	9	2020	Koymor wetlands	Tunkinsky district	Buryatia	51.807658	102.359992	Fulica atra	Coot	NA	NA
73	22	9	2020	Koymor wetlands	Tunkinsky district	Buryatia	51.807658	102.359992	Aythya fuligula	Tufted Duck	m	juv
74	22	9	2020	Koymor wetlands	Tunkinsky district	Buryatia	51.807658	102.359992	Anas platyrhynchos	Mallard	f	juv
75	22	9	2020	Koymor wetlands	Tunkinsky district	Buryatia	51.807658	102.359992	Anas crecca	Common Teal	f	juv
76	23	9	2020	Koymor wetlands	Tunkinsky district	Buryatia	51.807658	102.359992	Podiceps nigricollis	Black-necked grebe	NA	juv
77	23	9	2020	Koymor wetlands	Tunkinsky district	Buryatia	51.807658	102.359992	Aythya fuligula	Tufted Duck	f	juv
78	23	9	2020	Koymor wetlands	Tunkinsky district	Buryatia	51.807658	102.359992	Aythya fuligula	Tufted Duck	m	juv
79	23	9	2020	Koymor wetlands	Tunkinsky district	Buryatia	51.807658	102.359992	Aythya fuligula	Tufted Duck	f	juv
80	23	9	2020	Koymor wetlands	Tunkinsky district	Buryatia	51.807658	102.359992	Aythya fuligula	Tufted Duck	f	juv
81	3	10	2020	Koymor wetlands	Tunkinsky district	Buryatia	51.807658	102.359992	Aythya fuligula	Tufted Duck	m	juv
82	3	10	2020	Koymor wetlands	Tunkinsky district	Buryatia	51.807658	102.359992	Aythya fuligula	Tufted Duck	f	juv
83	3	10	2020	Koymor wetlands	Tunkinsky district	Buryatia	51.807658	102.359992	Aythya fuligula	Tufted Duck	f	juv
84	3	10	2020	Koymor wetlands	Tunkinsky district	Buryatia	51.807658	102.359992	Bucephala clangula	Goldeneye	f	juv
85	3	10	2020	Koymor wetlands	Tunkinsky district	Buryatia	51.807658	102.359992	Anas platyrhynchos	Mallard	m	sad
86	3	10	2020	Koymor wetlands	Tunkinsky district	Buryatia	51.807658	102.359992	Anas crecca	Common Teal	f	juv
87	3	10	2020	Koymor wetlands	Tunkinsky district	Buryatia	51.807658	102.359992	Anas crecca	Common Teal	f	juv
88	3	10	2020	Koymor wetlands	Tunkinsky district	Buryatia	51.807658	102.359992	Anas crecca	Common Teal	f	juv
89	3	10	2020	Koymor wetlands	Tunkinsky district	Buryatia	51.807658	102.359992	Anas crecca	Common Teal	m	juv
90	3	10	2020	Koymor wetlands	Tunkinsky district	Buryatia	51.807658	102.359992	Aythya fuligula	Tufted Duck	m	juv
91	3	10	2020	Koymor wetlands	Tunkinsky district	Buryatia	51.807658	102.359992	Anas acuta	Northern Pintail	m	juv
92	3	10	2020	Koymor wetlands	Tunkinsky district	Buryatia	51.807658	102.359992	Anas acuta	Northern Pintail	m	juv
93	3	10	2020	Koymor wetlands	Tunkinsky district	Buryatia	51.807658	102.359992	Anas acuta	Northern Pintail	f	juv
94	3	10	2020	Koymor wetlands	Tunkinsky district	Buryatia	51.807658	102.359992	Anas acuta	Northern Pintail	f	juv	A/northern pintail/Buryatia/94i/2020/H3N8
95	3	10	2020	Koymor wetlands	Tunkinsky district	Buryatia	51.807658	102.359992	Anas acuta	Northern Pintail	f	juv
96	3	10	2020	Koymor wetlands	Tunkinsky district	Buryatia	51.807658	102.359992	Anas acuta	Northern Pintail	f	juv
97	3	10	2020	Koymor wetlands	Tunkinsky district	Buryatia	51.807658	102.359992	Anas acuta	Northern Pintail	f	juv
98	3	10	2020	Koymor wetlands	Tunkinsky district	Buryatia	51.807658	102.359992	Anas acuta	Northern Pintail	m	juv
99	3	10	2020	Koymor wetlands	Tunkinsky district	Buryatia	51.807658	102.359992	Anas acuta	Northern Pintail	m	juv
100	3	10	2020	Koymor wetlands	Tunkinsky district	Buryatia	51.807658	102.359992	Aythya fuligula	Tufted Duck	f	juv
101	3	10	2020	Koymor wetlands	Tunkinsky district	Buryatia	51.807658	102.359992	Aythya fuligula	Tufted Duck	m	juv
102	3	10	2020	Koymor wetlands	Tunkinsky district	Buryatia	51.807658	102.359992	Anas platyrhynchos	Mallard	m	sad
103	3	10	2020	Koymor wetlands	Tunkinsky district	Buryatia	51.807658	102.359992	Anas platyrhynchos	Mallard	f	ad
104	4	10	2020	Koymor wetlands	Tunkinsky district	Buryatia	51.807658	102.359992	Anas crecca	Common Teal	f	juv
1	31	8	2019	Koymor wetlands	Tunkinsky district	Buryatia	51.807658	102.359992	Bucephala clangula	Goldeneye	m	juv
2	31	8	2019	Koymor wetlands	Tunkinsky district	Buryatia	51.807658	102.359992	Bucephala clangula	Goldeneye	f	juv
3	31	8	2019	Koymor wetlands	Tunkinsky district	Buryatia	51.807658	102.359992	Bucephala clangula	Goldeneye	f	juv
4	31	8	2019	Koymor wetlands	Tunkinsky district	Buryatia	51.807658	102.359992	Bucephala clangula	Goldeneye	m	juv
5	31	8	2019	Koymor wetlands	Tunkinsky district	Buryatia	51.807658	102.359992	Bucephala clangula	Goldeneye	f	juv
6	31	8	2019	Koymor wetlands	Tunkinsky district	Buryatia	51.807658	102.359992	Bucephala clangula	Goldeneye	m	juv
7	31	8	2019	Koymor wetlands	Tunkinsky district	Buryatia	51.807658	102.359992	Aythya ferina	Common Pochard	m	juv
8	31	8	2019	Koymor wetlands	Tunkinsky district	Buryatia	51.807658	102.359992	Aythya ferina	Common Pochard	f	juv
9	31	8	2019	Koymor wetlands	Tunkinsky district	Buryatia	51.807658	102.359992	Aythya ferina	Common Pochard	m	juv
10	31	8	2019	Koymor wetlands	Tunkinsky district	Buryatia	51.807658	102.359992	Spatula clypeata	Northern Shoveler	m	juv
11	31	8	2019	Koymor wetlands	Tunkinsky district	Buryatia	51.807658	102.359992	Aythya fuligula	Tufted Duck	f	juv
12	31	8	2019	Koymor wetlands	Tunkinsky district	Buryatia	51.807658	102.359992	Aythya fuligula	Tufted Duck	m	juv
13	31	8	2019	Koymor wetlands	Tunkinsky district	Buryatia	51.807658	102.359992	Aythya fuligula	Tufted Duck	m	juv
14	31	8	2019	Koymor wetlands	Tunkinsky district	Buryatia	51.807658	102.359992	Aythya fuligula	Tufted Duck	f	juv
15	31	8	2019	Koymor wetlands	Tunkinsky district	Buryatia	51.807658	102.359992	Aythya fuligula	Tufted Duck	m	juv
16	31	8	2019	Koymor wetlands	Tunkinsky district	Buryatia	51.807658	102.359992	Aythya fuligula	Tufted Duck	f	juv
17	31	8	2019	Koymor wetlands	Tunkinsky district	Buryatia	51.807658	102.359992	Aythya fuligula	Tufted Duck	f	juv
18	31	8	2019	Koymor wetlands	Tunkinsky district	Buryatia	51.807658	102.359992	Aythya fuligula	Tufted Duck	m	juv
19	31	8	2019	Koymor wetlands	Tunkinsky district	Buryatia	51.807658	102.359992	Aythya fuligula	Tufted Duck	m	juv
20	31	8	2019	Koymor wetlands	Tunkinsky district	Buryatia	51.807658	102.359992	Anas crecca	Common Teal	f	juv
21	31	8	2019	Koymor wetlands	Tunkinsky district	Buryatia	51.807658	102.359992	Spatula querquedula	Garganey	m	juv
22	31	8	2019	Koymor wetlands	Tunkinsky district	Buryatia	51.807658	102.359992	Anas crecca	Common Teal	f	juv	A/common teal/Buryatia/22i/2019/H3N6
23	31	8	2019	Koymor wetlands	Tunkinsky district	Buryatia	51.807658	102.359992	Anas crecca	Common Teal	f	juv
24	31	8	2019	Koymor wetlands	Tunkinsky district	Buryatia	51.807658	102.359992	Anas crecca	Common Teal	m	juv
25	31	8	2019	Koymor wetlands	Tunkinsky district	Buryatia	51.807658	102.359992	Anas crecca	Common Teal	f	juv
26	31	8	2019	Koymor wetlands	Tunkinsky district	Buryatia	51.807658	102.359992	Anas platyrhynchos	Mallard	m	juv
27	31	8	2019	Koymor wetlands	Tunkinsky district	Buryatia	51.807658	102.359992	Anas platyrhynchos	Mallard	m	ad
28	31	8	2019	Koymor wetlands	Tunkinsky district	Buryatia	51.807658	102.359992	Anas crecca	Common Teal	m	juv
29	31	8	2019	Koymor wetlands	Tunkinsky district	Buryatia	51.807658	102.359992	Anas crecca	Common Teal	f	juv
30	1	9	2019	Koymor wetlands	Tunkinsky district	Buryatia	51.807658	102.359992	Aythya fuligula	Tufted Duck	f	juv
31	1	9	2019	Koymor wetlands	Tunkinsky district	Buryatia	51.807658	102.359992	Aythya fuligula	Tufted Duck	f	ad
32	1	9	2019	Koymor wetlands	Tunkinsky district	Buryatia	51.807658	102.359992	Aythya fuligula	Tufted Duck	f	juv
33	1	9	2019	Koymor wetlands	Tunkinsky district	Buryatia	51.807658	102.359992	Anas platyrhynchos	Mallard	f	juv
34	1	9	2019	Koymor wetlands	Tunkinsky district	Buryatia	51.807658	102.359992	Tadorna ferruginea	Ruddy shelduck	m	juv
35	1	9	2019	Koymor wetlands	Tunkinsky district	Buryatia	51.807658	102.359992	Anas crecca	Common Teal	f	juv
36	1	9	2019	Koymor wetlands	Tunkinsky district	Buryatia	51.807658	102.359992	Anas crecca	Common Teal	f	juv
37	1	9	2019	Koymor wetlands	Tunkinsky district	Buryatia	51.807658	102.359992	Bucephala clangula	Goldeneye	f	juv
38	1	9	2019	Koymor wetlands	Tunkinsky district	Buryatia	51.807658	102.359992	Spatula querquedula	Garganey	f	juv
39	1	9	2019	Koymor wetlands	Tunkinsky district	Buryatia	51.807658	102.359992	Mareca strepera	Gadwall	f	juv
40	1	9	2019	Koymor wetlands	Tunkinsky district	Buryatia	51.807658	102.359992	Mareca strepera	Gadwall	m	ad
41	1	9	2019	Koymor wetlands	Tunkinsky district	Buryatia	51.807658	102.359992	Mareca strepera	Gadwall	f	juv
42	1	9	2019	Koymor wetlands	Tunkinsky district	Buryatia	51.807658	102.359992	Spatula clypeata	Northern Shoveler	m	juv
43	1	9	2019	Koymor wetlands	Tunkinsky district	Buryatia	51.807658	102.359992	Spatula clypeata	Northern Shoveler	m	juv
44	1	9	2019	Koymor wetlands	Tunkinsky district	Buryatia	51.807658	102.359992	Anas platyrhynchos	Mallard	f	juv	A/Mallard/Buryatia/44i/2019/H6N1
45	1	9	2019	Koymor wetlands	Tunkinsky district	Buryatia	51.807658	102.359992	Anas platyrhynchos	Mallard	f	juv
46	1	9	2019	Koymor wetlands	Tunkinsky district	Buryatia	51.807658	102.359992	Anas platyrhynchos	Mallard	m	juv
47	1	9	2019	Koymor wetlands	Tunkinsky district	Buryatia	51.807658	102.359992	Mareca strepera	Gadwall	m	juv
48	1	9	2019	Koymor wetlands	Tunkinsky district	Buryatia	51.807658	102.359992	Mareca strepera	Gadwall	m	juv
49	1	9	2019	Koymor wetlands	Tunkinsky district	Buryatia	51.807658	102.359992	Mareca strepera	Gadwall	f	juv
50	1	9	2019	Koymor wetlands	Tunkinsky district	Buryatia	51.807658	102.359992	Spatula clypeata	Northern Shoveler	m	juv
51	1	9	2019	Koymor wetlands	Tunkinsky district	Buryatia	51.807658	102.359992	Mareca penelope	European wigeon	m	ad
52	1	9	2019	Koymor wetlands	Tunkinsky district	Buryatia	51.807658	102.359992	Mareca penelope	European wigeon	m	ad
53	1	9	2019	Koymor wetlands	Tunkinsky district	Buryatia	51.807658	102.359992	Mareca penelope	European wigeon	m	juv
54	1	9	2019	Koymor wetlands	Tunkinsky district	Buryatia	51.807658	102.359992	Mareca penelope	European wigeon	f	juv
55	1	9	2019	Koymor wetlands	Tunkinsky district	Buryatia	51.807658	102.359992	Aythya fuligula	Tufted Duck	f	ad
56	1	9	2019	Koymor wetlands	Tunkinsky district	Buryatia	51.807658	102.359992	Aythya fuligula	Tufted Duck	f	juv
57	1	9	2019	Koymor wetlands	Tunkinsky district	Buryatia	51.807658	102.359992	Aythya fuligula	Tufted Duck	f	juv
58	1	9	2019	Koymor wetlands	Tunkinsky district	Buryatia	51.807658	102.359992	Aythya fuligula	Tufted Duck	f	juv
59	1	9	2019	Koymor wetlands	Tunkinsky district	Buryatia	51.807658	102.359992	Aythya fuligula	Tufted Duck	m	juv
60	1	9	2019	Koymor wetlands	Tunkinsky district	Buryatia	51.807658	102.359992	Phalacrocorax carbo	Great Cormorant	m	juv
61	1	9	2019	Koymor wetlands	Tunkinsky district	Buryatia	51.807658	102.359992	Fulica atra	Coot	f	juv
62	1	9	2019	Koymor wetlands	Tunkinsky district	Buryatia	51.807658	102.359992	Fulica atra	Coot	NA	juv
63	1	9	2019	Koymor wetlands	Tunkinsky district	Buryatia	51.807658	102.359992	Fulica atra	Coot	NA	juv
64	1	9	2019	Koymor wetlands	Tunkinsky district	Buryatia	51.807658	102.359992	Fulica atra	Coot	NA	ad
65	1	9	2019	Koymor wetlands	Tunkinsky district	Buryatia	51.807658	102.359992	Fulica atra	Coot	NA	ad
66	1	9	2019	Koymor wetlands	Tunkinsky district	Buryatia	51.807658	102.359992	Fulica atra	Coot	NA	ad
67	1	9	2019	Koymor wetlands	Tunkinsky district	Buryatia	51.807658	102.359992	Mareca strepera	Gadwall	m	juv
68	1	9	2019	Koymor wetlands	Tunkinsky district	Buryatia	51.807658	102.359992	Aythya fuligula	Tufted Duck	f	juv
69	1	9	2019	Koymor wetlands	Tunkinsky district	Buryatia	51.807658	102.359992	Aythya fuligula	Tufted Duck	f	juv
70	1	9	2019	Koymor wetlands	Tunkinsky district	Buryatia	51.807658	102.359992	Aythya fuligula	Tufted Duck	m	juv
71	1	9	2019	Koymor wetlands	Tunkinsky district	Buryatia	51.807658	102.359992	Aythya fuligula	Tufted Duck	f	juv
72	1	9	2019	Koymor wetlands	Tunkinsky district	Buryatia	51.807658	102.359992	Aythya fuligula	Tufted Duck	f	juv
73	1	9	2019	Koymor wetlands	Tunkinsky district	Buryatia	51.807658	102.359992	Anas crecca	Common Teal	f	juv	A/Common Teal/Buryatia/73i/2019/H6N1
74	2	9	2019	Koymor wetlands	Tunkinsky district	Buryatia	51.807658	102.359992	Anas crecca	Common Teal	f	juv
75	2	9	2019	Koymor wetlands	Tunkinsky district	Buryatia	51.807658	102.359992	Spatula clypeata	Northern Shoveler	f	juv
76	2	9	2019	Koymor wetlands	Tunkinsky district	Buryatia	51.807658	102.359992	Spatula clypeata	Northern Shoveler	f	juv
77	2	9	2019	Koymor wetlands	Tunkinsky district	Buryatia	51.807658	102.359992	Anas crecca	Common Teal	m	juv
78	2	9	2019	Koymor wetlands	Tunkinsky district	Buryatia	51.807658	102.359992	Bucephala clangula	Goldeneye	m	juv
79	2	9	2019	Koymor wetlands	Tunkinsky district	Buryatia	51.807658	102.359992	Bucephala clangula	Goldeneye	f	juv
80	2	9	2019	Koymor wetlands	Tunkinsky district	Buryatia	51.807658	102.359992	Aythya fuligula	Tufted Duck	f	juv
81	2	9	2019	Koymor wetlands	Tunkinsky district	Buryatia	51.807658	102.359992	Aythya fuligula	Tufted Duck	f	juv
82	2	9	2019	Koymor wetlands	Tunkinsky district	Buryatia	51.807658	102.359992	Aythya fuligula	Tufted Duck	m	ad
83	2	9	2019	Koymor wetlands	Tunkinsky district	Buryatia	51.807658	102.359992	Aythya fuligula	Tufted Duck	m	juv
84	2	9	2019	Koymor wetlands	Tunkinsky district	Buryatia	51.807658	102.359992	Aythya ferina	Common Pochard	f	juv
85	2	9	2019	Koymor wetlands	Tunkinsky district	Buryatia	51.807658	102.359992	Aythya ferina	Common Pochard	f	ad
86	2	9	2019	Koymor wetlands	Tunkinsky district	Buryatia	51.807658	102.359992	Aythya ferina	Common Pochard	f	juv
87	2	9	2019	Koymor wetlands	Tunkinsky district	Buryatia	51.807658	102.359992	Spatula querquedula	Garganey	f	juv
88	3	9	2019	Koymor wetlands	Tunkinsky district	Buryatia	51.807658	102.359992	Anas crecca	Common Teal	m	juv	A/Common Teal/Buryatia/88i/2019/H4N6
89	3	9	2019	Koymor wetlands	Tunkinsky district	Buryatia	51.807658	102.359992	Anas crecca	Common Teal	f	juv	A/Common Teal/Buryatia/89i/2019/H1N1
90	3	9	2019	Koymor wetlands	Tunkinsky district	Buryatia	51.807658	102.359992	Anas crecca	Common Teal	m	juv
91	3	9	2019	Koymor wetlands	Tunkinsky district	Buryatia	51.807658	102.359992	Anas platyrhynchos	Mallard	f	juv
92	3	9	2019	Koymor wetlands	Tunkinsky district	Buryatia	51.807658	102.359992	Bucephala clangula	Goldeneye	f	juv
93	3	9	2019	Koymor wetlands	Tunkinsky district	Buryatia	51.807658	102.359992	Phalacrocorax carbo	Great Cormorant	f	n
94	3	9	2019	Koymor wetlands	Tunkinsky district	Buryatia	51.807658	102.359992	Aythya ferina	Common Pochard	m	ad
95	3	9	2019	Koymor wetlands	Tunkinsky district	Buryatia	51.807658	102.359992	Anas platyrhynchos	Mallard	f	juv
96	3	9	2019	Koymor wetlands	Tunkinsky district	Buryatia	51.807658	102.359992	Anas platyrhynchos	Mallard	m	juv
97	3	9	2019	Koymor wetlands	Tunkinsky district	Buryatia	51.807658	102.359992	Aythya fuligula	Tufted Duck	f	juv
98	3	9	2019	Koymor wetlands	Tunkinsky district	Buryatia	51.807658	102.359992	Aythya fuligula	Tufted Duck	f	juv
115	15	9	2019	Koymor wetlands	Tunkinsky district	Buryatia	51.807658	102.359992	Aythya fuligula	Tufted Duck	m	juv
116	15	9	2019	Koymor wetlands	Tunkinsky district	Buryatia	51.807658	102.359992	Aythya fuligula	Tufted Duck	f	juv
117	15	9	2019	Koymor wetlands	Tunkinsky district	Buryatia	51.807658	102.359992	Aythya fuligula	Tufted Duck	f	juv
2201	11	10	2019	Selenga river delta	Kabanskiy district	Buryatia	52.256101	106.494421	Mareca strepera	Gadwall	f
2202	12	10	2019	Selenga river delta	Kabanskiy district	Buryatia	52.256101	106.494421	Anas Platyrhynchos	Mallard	f
2203	12	10	2019	Selenga river delta	Kabanskiy district	Buryatia	52.256101	106.494421	Bucephala clangula	Goldeneye	m	n
2204	12	10	2019	Selenga river delta	Kabanskiy district	Buryatia	52.256101	106.494421	Bucephala clangula	Goldeneye	f	n
2205	12	10	2019	Selenga river delta	Kabanskiy district	Buryatia	52.256101	106.494421	Mareca strepera	Gadwall	m
2206	12	10	2019	Selenga river delta	Kabanskiy district	Buryatia	52.256101	106.494421	Mareca strepera	Gadwall	f		A/Gadwall/Buryatia/2206/2019/H12N5
2207	12	10	2019	Selenga river delta	Kabanskiy district	Buryatia	52.256101	106.494421	Mareca strepera	Gadwall	m
2208	12	10	2019	Selenga river delta	Kabanskiy district	Buryatia	52.256101	106.494421	Mareca strepera	Gadwall	f
2209	12	10	2019	Selenga river delta	Kabanskiy district	Buryatia	52.256101	106.494421	Mareca strepera	Gadwall	f		A/Gadwall/Buryatia/2209/2019/H3N8
2210	12	10	2019	Selenga river delta	Kabanskiy district	Buryatia	52.256101	106.494421	Mareca strepera	Gadwall	f
2211	12	10	2019	Selenga river delta	Kabanskiy district	Buryatia	52.256101	106.494421	Anas crecca	Common Teal	f
2212	12	10	2019	Selenga river delta	Kabanskiy district	Buryatia	52.256101	106.494421	Anas crecca	Common Teal	f
2213	12	10	2019	Selenga river delta	Kabanskiy district	Buryatia	52.256101	106.494421	Mergellus albellus	Smew	f
2214	12	10	2019	Selenga river delta	Kabanskiy district	Buryatia	52.256101	106.494421	Anas Platyrhynchos	Mallard	f
2215	12	10	2019	Selenga river delta	Kabanskiy district	Buryatia	52.256101	106.494421	Mareca strepera	Gadwall	f
2216	12	10	2019	Selenga river delta	Kabanskiy district	Buryatia	52.256101	106.494421	Mareca strepera	Gadwall	m
2217	12	10	2019	Selenga river delta	Kabanskiy district	Buryatia	52.256101	106.494421	Mareca strepera	Gadwall	m
2218	12	10	2019	Selenga river delta	Kabanskiy district	Buryatia	52.256101	106.494421	Mareca strepera	Gadwall	f
2219	12	10	2019	Selenga river delta	Kabanskiy district	Buryatia	52.256101	106.494421	Mareca strepera	Gadwall	f
2220	12	10	2019	Selenga river delta	Kabanskiy district	Buryatia	52.256101	106.494421	Mareca strepera	Gadwall	m
2221	12	10	2019	Selenga river delta	Kabanskiy district	Buryatia	52.256101	106.494421	Mareca strepera	Gadwall	m		A/Gadwall/Buryatia/2221/2019/H6N3
2222	12	10	2019	Selenga river delta	Kabanskiy district	Buryatia	52.256101	106.494421	Mareca strepera	Gadwall	f
2223	12	10	2019	Selenga river delta	Kabanskiy district	Buryatia	52.256101	106.494421	Mareca strepera	Gadwall	f
2224	12	10	2019	Selenga river delta	Kabanskiy district	Buryatia	52.256101	106.494421	Mareca strepera	Gadwall	m
2225	12	10	2019	Selenga river delta	Kabanskiy district	Buryatia	52.256101	106.494421	Mareca strepera	Gadwall	f
2226	12	10	2019	Selenga river delta	Kabanskiy district	Buryatia	52.256101	106.494421	Mareca strepera	Gadwall	f		A/Gadwall/Buryatia/2226/2019/H3N8
2227	12	10	2019	Selenga river delta	Kabanskiy district	Buryatia	52.256101	106.494421	Mareca strepera	Gadwall	m
2228	12	10	2019	Selenga river delta	Kabanskiy district	Buryatia	52.256101	106.494421	Mareca strepera	Gadwall	m
2229	12	10	2019	Selenga river delta	Kabanskiy district	Buryatia	52.256101	106.494421	Mareca strepera	Gadwall	f
2230	12	10	2019	Selenga river delta	Kabanskiy district	Buryatia	52.256101	106.494421	Mareca strepera	Gadwall	m
2231	12	10	2019	Selenga river delta	Kabanskiy district	Buryatia	52.256101	106.494421	Mareca strepera	Gadwall	f
2232	12	10	2019	Selenga river delta	Kabanskiy district	Buryatia	52.256101	106.494421	Mareca strepera	Gadwall	f
2233	12	10	2019	Selenga river delta	Kabanskiy district	Buryatia	52.256101	106.494421	Mareca strepera	Gadwall	f
2234	12	10	2019	Selenga river delta	Kabanskiy district	Buryatia	52.256101	106.494421	Mareca penelope	European wigeon	f
2235	12	10	2019	Selenga river delta	Kabanskiy district	Buryatia	52.256101	106.494421	Mareca penelope	European wigeon	f
2236	12	10	2019	Selenga river delta	Kabanskiy district	Buryatia	52.256101	106.494421	Mareca penelope	European wigeon	m
2237	12	10	2019	Selenga river delta	Kabanskiy district	Buryatia	52.256101	106.494421	Spatula clypeata	Northern Shoveler	m	juv
2238	12	10	2019	Selenga river delta	Kabanskiy district	Buryatia	52.256101	106.494421	Spatula clypeata	Northern Shoveler	m	juv
2239	12	10	2019	Selenga river delta	Kabanskiy district	Buryatia	52.256101	106.494421	Spatula clypeata	Northern Shoveler	f	juv
2240	12	10	2019	Selenga river delta	Kabanskiy district	Buryatia	52.256101	106.494421	Anas crecca	Common Teal	f
2241	12	10	2019	Selenga river delta	Kabanskiy district	Buryatia	52.256101	106.494421	Anas crecca	Common Teal	m
2242	12	10	2019	Selenga river delta	Kabanskiy district	Buryatia	52.256101	106.494421	Anas Platyrhynchos	Mallard	f
2243	13	10	2019	Selenga river delta	Kabanskiy district	Buryatia	52.256101	106.494421	Mareca strepera	Gadwall	f
2244	13	10	2019	Selenga river delta	Kabanskiy district	Buryatia	52.256101	106.494421	Mareca strepera	Gadwall	f
2245	13	10	2019	Selenga river delta	Kabanskiy district	Buryatia	52.256101	106.494421	Mareca strepera	Gadwall	m
2246	13	10	2019	Selenga river delta	Kabanskiy district	Buryatia	52.256101	106.494421	Anas Platyrhynchos	Mallard	f
2247	13	10	2019	Selenga river delta	Kabanskiy district	Buryatia	52.256101	106.494421	Anas crecca	Common Teal	f
2248	13	10	2019	Selenga river delta	Kabanskiy district	Buryatia	52.256101	106.494421	Larus canus	Common gull	n
2249	13	10	2019	Selenga river delta	Kabanskiy district	Buryatia	52.256101	106.494421	Mergus serrator	Red-breasted Merganser	f
2250	13	10	2019	Selenga river delta	Kabanskiy district	Buryatia	52.256101	106.494421	Mergus serrator	Red-breasted Merganser	f
2251	13	10	2019	Selenga river delta	Kabanskiy district	Buryatia	52.256101	106.494421	Mareca strepera	Gadwall	f
2252	13	10	2019	Selenga river delta	Kabanskiy district	Buryatia	52.256101	106.494421	Mareca strepera	Gadwall	f		A/Gadwall/Buryatia/2252/2019/H12N5
2253	13	10	2019	Selenga river delta	Kabanskiy district	Buryatia	52.256101	106.494421	Mareca strepera	Gadwall	m
2254	13	10	2019	Selenga river delta	Kabanskiy district	Buryatia	52.256101	106.494421	Mareca strepera	Gadwall	m
2255	13	10	2019	Selenga river delta	Kabanskiy district	Buryatia	52.256101	106.494421	Mareca strepera	Gadwall	m
2256	13	10	2019	Selenga river delta	Kabanskiy district	Buryatia	52.256101	106.494421	Anas crecca	Common Teal	f
1	31	8	2019	Selenga river delta	Kabanskiy district	Buryatia	52.256101	106.494421	Podiceps cristatus	Great-crested Grebe	n	n
2	31	8	2019	Selenga river delta	Kabanskiy district	Buryatia	52.256101	106.494421	Fulica atra	Coot	n
3	31	8	2019	Selenga river delta	Kabanskiy district	Buryatia	52.256101	106.494421	Podiceps cristatus	Great-crested Grebe	n	n
4	31	8	2019	Selenga river delta	Kabanskiy district	Buryatia	52.256101	106.494421	Fulica atra	Coot	n
5	31	8	2019	Selenga river delta	Kabanskiy district	Buryatia	52.256101	106.494421	Fulica atra	Coot	n
6	31	8	2019	Selenga river delta	Kabanskiy district	Buryatia	52.256101	106.494421	Fulica atra	Coot	n
7	1	9	2019	Selenga river delta	Kabanskiy district	Buryatia	52.256101	106.494421	Fulica atra	Coot	n
8	1	9	2019	Selenga river delta	Kabanskiy district	Buryatia	52.256101	106.494421	Fulica atra	Coot	n
9	1	9	2019	Selenga river delta	Kabanskiy district	Buryatia	52.256101	106.494421	Fulica atra	Coot	n
10	1	9	2019	Selenga river delta	Kabanskiy district	Buryatia	52.256101	106.494421	Fulica atra	Coot	n
11	1	9	2019	Selenga river delta	Kabanskiy district	Buryatia	52.256101	106.494421	Fulica atra	Coot	n
12	1	9	2019	Selenga river delta	Kabanskiy district	Buryatia	52.256101	106.494421	Fulica atra	Coot	n
13	1	9	2019	Selenga river delta	Kabanskiy district	Buryatia	52.256101	106.494421	Fulica atra	Coot	n
14	1	9	2019	Selenga river delta	Kabanskiy district	Buryatia	52.256101	106.494421	Fulica atra	Coot	n
15	1	9	2019	Selenga river delta	Kabanskiy district	Buryatia	52.256101	106.494421	Tadorna ferruginea	Ruddy Shelduck	n
16	1	9	2019	Selenga river delta	Kabanskiy district	Buryatia	52.256101	106.494421	Fulica atra	Coot	n
17	1	9	2019	Selenga river delta	Kabanskiy district	Buryatia	52.256101	106.494421	Fulica atra	Coot	n
18	1	9	2019	Selenga river delta	Kabanskiy district	Buryatia	52.256101	106.494421	Anas Platyrhynchos	Mallard	m
19	1	9	2019	Selenga river delta	Kabanskiy district	Buryatia	52.256101	106.494421	Anas Platyrhynchos	Mallard	m
20	1	9	2019	Selenga river delta	Kabanskiy district	Buryatia	52.256101	106.494421	Fulica atra	Coot	n
21	1	9	2019	Selenga river delta	Kabanskiy district	Buryatia	52.256101	106.494421	Bucephala clangula	Goldeneye	n	n
22	1	9	2019	Selenga river delta	Kabanskiy district	Buryatia	52.256101	106.494421	Fulica atra	Coot	n	juv
23	1	9	2019	Selenga river delta	Kabanskiy district	Buryatia	52.256101	106.494421	Fulica atra	Coot	n	juv
24	1	9	2019	Selenga river delta	Kabanskiy district	Buryatia	52.256101	106.494421	Fulica atra	Coot	n	juv
25	1	9	2019	Selenga river delta	Kabanskiy district	Buryatia	52.256101	106.494421	Fulica atra	Coot	n	juv
26	1	9	2019	Selenga river delta	Kabanskiy district	Buryatia	52.256101	106.494421	Anas Platyrhynchos	Mallard	m
27	1	9	2019	Selenga river delta	Kabanskiy district	Buryatia	52.256101	106.494421	Anas Platyrhynchos	Mallard	m
28	1	9	2019	Selenga river delta	Kabanskiy district	Buryatia	52.256101	106.494421	Bucephala clangula	Goldeneye	n	n
29	1	9	2019	Selenga river delta	Kabanskiy district	Buryatia	52.256101	106.494421	Fulica atra	Coot	n
30	1	9	2019	Selenga river delta	Kabanskiy district	Buryatia	52.256101	106.494421	Fulica atra	Coot	n
31	1	9	2019	Selenga river delta	Kabanskiy district	Buryatia	52.256101	106.494421	Fulica atra	Coot	n
32	1	9	2019	Selenga river delta	Kabanskiy district	Buryatia	52.256101	106.494421	Fulica atra	Coot	n
33	1	9	2019	Selenga river delta	Kabanskiy district	Buryatia	52.256101	106.494421	Fulica atra	Coot	n
34	1	9	2019	Selenga river delta	Kabanskiy district	Buryatia	52.256101	106.494421	Fulica atra	Coot	n
35	1	9	2019	Selenga river delta	Kabanskiy district	Buryatia	52.256101	106.494421	Fulica atra	Coot	n
36	1	9	2019	Selenga river delta	Kabanskiy district	Buryatia	52.256101	106.494421	Fulica atra	Coot	n
37	1	9	2019	Selenga river delta	Kabanskiy district	Buryatia	52.256101	106.494421	Fulica atra	Coot	n
38	1	9	2019	Selenga river delta	Kabanskiy district	Buryatia	52.256101	106.494421	Fulica atra	Coot	n
39	1	9	2019	Selenga river delta	Kabanskiy district	Buryatia	52.256101	106.494421	Fulica atra	Coot	n
40	1	9	2019	Selenga river delta	Kabanskiy district	Buryatia	52.256101	106.494421	Fulica atra	Coot	n
41	1	9	2019	Selenga river delta	Kabanskiy district	Buryatia	52.256101	106.494421	Fulica atra	Coot	n
42	1	9	2019	Selenga river delta	Kabanskiy district	Buryatia	52.256101	106.494421	Fulica atra	Coot	n
43	1	9	2019	Selenga river delta	Kabanskiy district	Buryatia	52.256101	106.494421	Fulica atra	Coot	n
44	1	9	2019	Selenga river delta	Kabanskiy district	Buryatia	52.256101	106.494421	Fulica atra	Coot	n
45	1	9	2019	Selenga river delta	Kabanskiy district	Buryatia	52.256101	106.494421	Fulica atra	Coot	n
46	1	9	2019	Selenga river delta	Kabanskiy district	Buryatia	52.256101	106.494421	Fulica atra	Coot	n
47	1	9	2019	Selenga river delta	Kabanskiy district	Buryatia	52.256101	106.494421	Fulica atra	Coot	n	juv
48	1	9	2019	Selenga river delta	Kabanskiy district	Buryatia	52.256101	106.494421	Fulica atra	Coot	n
49	1	9	2019	Selenga river delta	Kabanskiy district	Buryatia	52.256101	106.494421	Fulica atra	Coot	n
50	1	9	2019	Selenga river delta	Kabanskiy district	Buryatia	52.256101	106.494421	Fulica atra	Coot	n
51	1	9	2019	Selenga river delta	Kabanskiy district	Buryatia	52.256101	106.494421	Fulica atra	Coot	n
52	1	9	2019	Selenga river delta	Kabanskiy district	Buryatia	52.256101	106.494421	Fulica atra	Coot	n
53	1	9	2019	Selenga river delta	Kabanskiy district	Buryatia	52.256101	106.494421	Fulica atra	Coot	n
54	1	9	2019	Selenga river delta	Kabanskiy district	Buryatia	52.256101	106.494421	Fulica atra	Coot	n
55	1	9	2019	Selenga river delta	Kabanskiy district	Buryatia	52.256101	106.494421	Fulica atra	Coot	n
56	1	9	2019	Selenga river delta	Kabanskiy district	Buryatia	52.256101	106.494421	Fulica atra	Coot	n
57	1	9	2019	Selenga river delta	Kabanskiy district	Buryatia	52.256101	106.494421	Fulica atra	Coot	n
58	1	9	2019	Selenga river delta	Kabanskiy district	Buryatia	52.256101	106.494421	Mareca strepera	Gadwall	n
59	1	9	2019	Selenga river delta	Kabanskiy district	Buryatia	52.256101	106.494421	Mareca strepera	Gadwall	n
60	1	9	2019	Selenga river delta	Kabanskiy district	Buryatia	52.256101	106.494421	Mareca strepera	Gadwall	n
61	1	9	2019	Selenga river delta	Kabanskiy district	Buryatia	52.256101	106.494421	Mareca penelope	European wigeon	m
62	1	9	2019	Selenga river delta	Kabanskiy district	Buryatia	52.256101	106.494421	Fulica atra	Coot	n
63	1	9	2019	Selenga river delta	Kabanskiy district	Buryatia	52.256101	106.494421	Fulica atra	Coot	n
64	1	9	2019	Selenga river delta	Kabanskiy district	Buryatia	52.256101	106.494421	Fulica atra	Coot	n
65	1	9	2019	Selenga river delta	Kabanskiy district	Buryatia	52.256101	106.494421	Fulica atra	Coot	n
66	1	9	2019	Selenga river delta	Kabanskiy district	Buryatia	52.256101	106.494421	Anas Platyrhynchos	Mallard	n
67	1	9	2019	Selenga river delta	Kabanskiy district	Buryatia	52.256101	106.494421	Spatula querquedula	Garganey	n
68	1	9	2019	Selenga river delta	Kabanskiy district	Buryatia	52.256101	106.494421	Anas Platyrhynchos	Mallard	n
69	1	9	2019	Selenga river delta	Kabanskiy district	Buryatia	52.256101	106.494421	Anas Platyrhynchos	Mallard	n
70	1	9	2019	Selenga river delta	Kabanskiy district	Buryatia	52.256101	106.494421	Spatula querquedula	Garganey	n
71	1	9	2019	Selenga river delta	Kabanskiy district	Buryatia	52.256101	106.494421	Fulica atra	Coot	n
72	1	9	2019	Selenga river delta	Kabanskiy district	Buryatia	52.256101	106.494421	Fulica atra	Coot	n
73	1	9	2019	Selenga river delta	Kabanskiy district	Buryatia	52.256101	106.494421	Fulica atra	Coot	n
74	1	9	2019	Selenga river delta	Kabanskiy district	Buryatia	52.256101	106.494421	Fulica atra	Coot	n
1575	1	9	2019	Selenga river delta	Kabanskiy district	Buryatia	52.256101	106.494421	Anas Platyrhynchos	Mallard	n		A/mallard/Buryatia/1575/2019/H6N8
76	1	9	2019	Selenga river delta	Kabanskiy district	Buryatia	52.256101	106.494421	Fulica atra	Coot	n
77	1	9	2019	Beloye Lake	Ivolginsky district	Buryatia	51.543282	107.033089	Anas Platyrhynchos	Mallard	n
78	2	9	2019	Beloye Lake	Ivolginsky district	Buryatia	51.543282	107.033089	Calidris pugnax	Ruff	n
79	2	9	2019	Beloye Lake	Ivolginsky district	Buryatia	51.543282	107.033089	Calidris pugnax	Ruff	n
80	2	9	2019	Beloye Lake	Ivolginsky district	Buryatia	51.543282	107.033089	Calidris pugnax	Ruff	n
81	2	9	2019	Beloye Lake	Ivolginsky district	Buryatia	51.543282	107.033089	Calidris pugnax	Ruff	n
82	2	9	2019	Beloye Lake	Ivolginsky district	Buryatia	51.543282	107.033089	Calidris pugnax	Ruff	n
83	2	9	2019	Beloye Lake	Ivolginsky district	Buryatia	51.543282	107.033089	Calidris pugnax	Ruff	n
84	2	9	2019	Beloye Lake	Ivolginsky district	Buryatia	51.543282	107.033089	Fulica atra	Coot	n
85	2	9	2019	Beloye Lake	Ivolginsky district	Buryatia	51.543282	107.033089	Fulica atra	Coot	n
86	2	9	2019	Beloye Lake	Ivolginsky district	Buryatia	51.543282	107.033089	Fulica atra	Coot	n
87	2	9	2019	Beloye Lake	Ivolginsky district	Buryatia	51.543282	107.033089	Mareca strepera	Gadwall	n
88	2	9	2019	Beloye Lake	Ivolginsky district	Buryatia	51.543282	107.033089	Mareca strepera	Gadwall	n
3	25	8	2018	Koymor wetlands	Tunkinsky district	Buryatia	51.807658	102.359992	Anas crecca	Common Teal	m	juv
4	25	8	2018	Koymor wetlands	Tunkinsky district	Buryatia	51.807658	102.359992	Anas crecca	Common Teal	f	juv
5	25	8	2018	Koymor wetlands	Tunkinsky district	Buryatia	51.807658	102.359992	Anas crecca	Common Teal	f	juv
6	25	8	2018	Koymor wetlands	Tunkinsky district	Buryatia	51.807658	102.359992	Anas Platyrhynchos	Mallard	m	juv
7	25	8	2018	Koymor wetlands	Tunkinsky district	Buryatia	51.807658	102.359992	Phalacrocorax carbo	Great Cormorant	n	juv
8	25	8	2018	Koymor wetlands	Tunkinsky district	Buryatia	51.807658	102.359992	Aythya fuligula	Tufted Duck	n	juv
9	25	8	2018	Koymor wetlands	Tunkinsky district	Buryatia	51.807658	102.359992	Aythya fuligula	Tufted Duck	n	juv
10	25	8	2018	Koymor wetlands	Tunkinsky district	Buryatia	51.807658	102.359992	Mareca falcata	Falcated Duck	m	ad
11	25	8	2018	Koymor wetlands	Tunkinsky district	Buryatia	51.807658	102.359992	Mareca falcata	Falcated Duck	m	juv
12	25	8	2018	Koymor wetlands	Tunkinsky district	Buryatia	51.807658	102.359992	Spatula clypeata	Northern Shoveler	m	juv
13	25	8	2018	Koymor wetlands	Tunkinsky district	Buryatia	51.807658	102.359992	Fulica atra	Coot	n	juv
14	25	8	2018	Koymor wetlands	Tunkinsky district	Buryatia	51.807658	102.359992	Spatula querquedula	Garganey	m	juv
15	25	8	2018	Koymor wetlands	Tunkinsky district	Buryatia	51.807658	102.359992	Mareca strepera	Gadwall	f	ad
16	25	8	2018	Koymor wetlands	Tunkinsky district	Buryatia	51.807658	102.359992	Anas Platyrhynchos	Mallard	n	juv
17	25	8	2018	Koymor wetlands	Tunkinsky district	Buryatia	51.807658	102.359992	Anas Platyrhynchos	Mallard	n	juv
18	25	8	2018	Koymor wetlands	Tunkinsky district	Buryatia	51.807658	102.359992	Spatula clypeata	Northern Shoveler	n	juv
19	25	8	2018	Koymor wetlands	Tunkinsky district	Buryatia	51.807658	102.359992	Spatula clypeata	Northern Shoveler	n	juv
20	25	8	2018	Koymor wetlands	Tunkinsky district	Buryatia	51.807658	102.359992	Anas acuta	Northern Pintail	n	juv
21	25	8	2018	Koymor wetlands	Tunkinsky district	Buryatia	51.807658	102.359992	Mareca strepera	Gadwall	n	juv
22	25	8	2018	Koymor wetlands	Tunkinsky district	Buryatia	51.807658	102.359992	Mareca strepera	Gadwall	n	juv
23	25	8	2018	Koymor wetlands	Tunkinsky district	Buryatia	51.807658	102.359992	Mareca strepera	Gadwall	n	juv
24	25	8	2018	Koymor wetlands	Tunkinsky district	Buryatia	51.807658	102.359992	Mareca strepera	Gadwall	n	juv
25	25	8	2018	Koymor wetlands	Tunkinsky district	Buryatia	51.807658	102.359992	Anas crecca	Common Teal	n	juv
26	25	8	2018	Koymor wetlands	Tunkinsky district	Buryatia	51.807658	102.359992	Anas Platyrhynchos	Mallard	n	juv
27	25	8	2018	Koymor wetlands	Tunkinsky district	Buryatia	51.807658	102.359992	Anas crecca	Common Teal	n	juv
28	25	8	2018	Koymor wetlands	Tunkinsky district	Buryatia	51.807658	102.359992	Spatula querquedula	Garganey	n	juv
29	25	8	2018	Koymor wetlands	Tunkinsky district	Buryatia	51.807658	102.359992	Anas crecca	Common Teal	n	juv
30	25	8	2018	Koymor wetlands	Tunkinsky district	Buryatia	51.807658	102.359992	Spatula querquedula	Garganey	n	juv
31	25	8	2018	Koymor wetlands	Tunkinsky district	Buryatia	51.807658	102.359992	Spatula querquedula	Garganey	n	juv
32	25	8	2018	Koymor wetlands	Tunkinsky district	Buryatia	51.807658	102.359992	Aythya fuligula	Tufted Duck	n	juv
33	25	8	2018	Koymor wetlands	Tunkinsky district	Buryatia	51.807658	102.359992	Aythya ferina	Common Pochard	f	juv	A/pochard/Buryatia/33/2018/H4N6
34	25	8	2018	Koymor wetlands	Tunkinsky district	Buryatia	51.807658	102.359992	Aythya ferina	Common Pochard	f	juv
35	25	8	2018	Koymor wetlands	Tunkinsky district	Buryatia	51.807658	102.359992	Anas Platyrhynchos	Mallard	m	juv
36	25	8	2018	Koymor wetlands	Tunkinsky district	Buryatia	51.807658	102.359992	Spatula querquedula	Garganey	m	ad
37	26	8	2018	Koymor wetlands	Tunkinsky district	Buryatia	51.807658	102.359992	Anas crecca	Common Teal	n	juv
38	26	8	2018	Koymor wetlands	Tunkinsky district	Buryatia	51.807658	102.359992	Anas crecca	Common Teal	n	juv
39	26	8	2018	Koymor wetlands	Tunkinsky district	Buryatia	51.807658	102.359992	Gavia arctica	Arctic Loon	n	juv
40	26	8	2018	Koymor wetlands	Tunkinsky district	Buryatia	51.807658	102.359992	Anas Platyrhynchos	Mallard	m	ad
41	26	8	2018	Koymor wetlands	Tunkinsky district	Buryatia	51.807658	102.359992	Spatula clypeata	Northern Shoveler	n	juv
42	26	8	2018	Koymor wetlands	Tunkinsky district	Buryatia	51.807658	102.359992	Mareca strepera	Gadwall	n	juv
43	26	8	2018	Koymor wetlands	Tunkinsky district	Buryatia	51.807658	102.359992	Mareca strepera	Gadwall	n	juv
44	26	8	2018	Koymor wetlands	Tunkinsky district	Buryatia	51.807658	102.359992	Mareca strepera	Gadwall	n	juv
45	26	8	2018	Koymor wetlands	Tunkinsky district	Buryatia	51.807658	102.359992	Mareca strepera	Gadwall	n	juv
46	26	8	2018	Koymor wetlands	Tunkinsky district	Buryatia	51.807658	102.359992	Anas crecca	Common Teal	n	juv
47	26	8	2018	Koymor wetlands	Tunkinsky district	Buryatia	51.807658	102.359992	Anas crecca	Common Teal	n	juv
48	26	8	2018	Koymor wetlands	Tunkinsky district	Buryatia	51.807658	102.359992	Spatula querquedula	Garganey	n	juv
49	26	8	2018	Koymor wetlands	Tunkinsky district	Buryatia	51.807658	102.359992	Anas Platyrhynchos	Mallard	n	juv
50	26	8	2018	Koymor wetlands	Tunkinsky district	Buryatia	51.807658	102.359992	Anas acuta	Northern Pintail	n	juv
51	26	8	2018	Koymor wetlands	Tunkinsky district	Buryatia	51.807658	102.359992	Spatula clypeata	Northern Shoveler	m	ad
52	26	8	2018	Koymor wetlands	Tunkinsky district	Buryatia	51.807658	102.359992	Spatula clypeata	Northern Shoveler	m	ad
53	26	8	2018	Koymor wetlands	Tunkinsky district	Buryatia	51.807658	102.359992	Spatula clypeata	Northern Shoveler	n	juv
54	26	8	2018	Koymor wetlands	Tunkinsky district	Buryatia	51.807658	102.359992	Mareca penelope	European wigeon	m	ad
55	26	8	2018	Koymor wetlands	Tunkinsky district	Buryatia	51.807658	102.359992	Bucephala clangula	Goldeneye	m	juv
56	26	8	2018	Koymor wetlands	Tunkinsky district	Buryatia	51.807658	102.359992	Spatula querquedula	Garganey	n	juv
57	26	8	2018	Koymor wetlands	Tunkinsky district	Buryatia	51.807658	102.359992	Anas crecca	Common Teal	n	juv	A/teal/Buryatia/57/2018/H4N6
58	26	8	2018	Koymor wetlands	Tunkinsky district	Buryatia	51.807658	102.359992	Spatula querquedula	Garganey	n	juv
59	26	8	2018	Koymor wetlands	Tunkinsky district	Buryatia	51.807658	102.359992	Aythya fuligula	Tufted Duck	n	juv
60	26	8	2018	Koymor wetlands	Tunkinsky district	Buryatia	51.807658	102.359992	Aythya fuligula	Tufted Duck	n	juv
61	26	8	2018	Koymor wetlands	Tunkinsky district	Buryatia	51.807658	102.359992	Aythya fuligula	Tufted Duck	n	juv
62	26	8	2018	Koymor wetlands	Tunkinsky district	Buryatia	51.807658	102.359992	Spatula querquedula	Garganey	n	juv
63	26	8	2018	Koymor wetlands	Tunkinsky district	Buryatia	51.807658	102.359992	Anas crecca	Common Teal	n	juv	A/teal/Buryatia/63/2018/H3N8
64	26	8	2018	Koymor wetlands	Tunkinsky district	Buryatia	51.807658	102.359992	Anas Platyrhynchos	Mallard	m	juv
65	26	8	2018	Koymor wetlands	Tunkinsky district	Buryatia	51.807658	102.359992	Aythya ferina	Common Pochard	f	juv
66	26	8	2018	Koymor wetlands	Tunkinsky district	Buryatia	51.807658	102.359992	Aythya ferina	Common Pochard	m	juv
67	27	8	2018	Koymor wetlands	Tunkinsky district	Buryatia	51.807658	102.359992	Mareca strepera	Gadwall	f	juv
68	27	8	2018	Koymor wetlands	Tunkinsky district	Buryatia	51.807658	102.359992	Mareca strepera	Gadwall	m	ad
69	27	8	2018	Koymor wetlands	Tunkinsky district	Buryatia	51.807658	102.359992	Spatula clypeata	Northern Shoveler	m	ad
70	27	8	2018	Koymor wetlands	Tunkinsky district	Buryatia	51.807658	102.359992	Podiceps cristatus	Great-crested Grebe	n	juv
71	27	8	2018	Koymor wetlands	Tunkinsky district	Buryatia	51.807658	102.359992	Mareca strepera	Gadwall	n	juv
72	27	8	2018	Koymor wetlands	Tunkinsky district	Buryatia	51.807658	102.359992	Mareca strepera	Gadwall	m	ad
73	27	8	2018	Koymor wetlands	Tunkinsky district	Buryatia	51.807658	102.359992	Mareca strepera	Gadwall	n	juv
74	27	8	2018	Koymor wetlands	Tunkinsky district	Buryatia	51.807658	102.359992	Spatula clypeata	Northern Shoveler	m	juv
75	27	8	2018	Koymor wetlands	Tunkinsky district	Buryatia	51.807658	102.359992	Anas crecca	Common Teal	m	juv
76	27	8	2018	Koymor wetlands	Tunkinsky district	Buryatia	51.807658	102.359992	Spatula querquedula	Garganey	n	juv
77	27	8	2018	Koymor wetlands	Tunkinsky district	Buryatia	51.807658	102.359992	Spatula querquedula	Garganey	m	juv
78	27	8	2018	Koymor wetlands	Tunkinsky district	Buryatia	51.807658	102.359992	Bucephala clangula	Goldeneye	m	juv
84	27	8	2018	Koymor wetlands	Tunkinsky district	Buryatia	51.807658	102.359992	Spatula querquedula	Garganey	f	juv
85	28	8	2018	Koymor wetlands	Tunkinsky district	Buryatia	51.807658	102.359992	Anas crecca	Common Teal	m	juv
86	28	8	2018	Koymor wetlands	Tunkinsky district	Buryatia	51.807658	102.359992	Bucephala clangula	Goldeneye	m	juv
87	28	8	2018	Koymor wetlands	Tunkinsky district	Buryatia	51.807658	102.359992	Zapornia pusilla	Baillon's Crake	f	juv
89	29	8	2018	Koymor wetlands	Tunkinsky district	Buryatia	51.807658	102.359992	Anas crecca	Common Teal	n	juv
90	29	8	2018	Koymor wetlands	Tunkinsky district	Buryatia	51.807658	102.359992	Anas crecca	Common Teal	n	juv
93	14	9	2018	Koymor wetlands	Tunkinsky district	Buryatia	51.807658	102.359992	Anas Platyrhynchos	Mallard	f	juv
94	14	9	2018	Koymor wetlands	Tunkinsky district	Buryatia	51.807658	102.359992	Aythya fuligula	Tufted Duck	f	juv
95	14	9	2018	Koymor wetlands	Tunkinsky district	Buryatia	51.807658	102.359992	Bucephala clangula	Goldeneye	f	juv
96	14	9	2018	Koymor wetlands	Tunkinsky district	Buryatia	51.807658	102.359992	Anas crecca	Common Teal	f	juv
97	14	9	2018	Koymor wetlands	Tunkinsky district	Buryatia	51.807658	102.359992	Anas crecca	Common Teal	f	juv
98	14	9	2018	Koymor wetlands	Tunkinsky district	Buryatia	51.807658	102.359992	Anas crecca	Common Teal	f	juv
99	14	9	2018	Koymor wetlands	Tunkinsky district	Buryatia	51.807658	102.359992	Anas crecca	Common Teal	f	juv
100	14	9	2018	Koymor wetlands	Tunkinsky district	Buryatia	51.807658	102.359992	Anas crecca	Common Teal	f	juv	A/teal/Buryatia/100/2018/H4N6
101	15	9	2018	Koymor wetlands	Tunkinsky district	Buryatia	51.807658	102.359992	Spatula clypeata	Northern Shoveler	m	juv
102	15	9	2018	Koymor wetlands	Tunkinsky district	Buryatia	51.807658	102.359992	Anas Platyrhynchos	Mallard	f	juv
103	15	9	2018	Koymor wetlands	Tunkinsky district	Buryatia	51.807658	102.359992	Anas Platyrhynchos	Mallard	f	juv
104	15	9	2018	Koymor wetlands	Tunkinsky district	Buryatia	51.807658	102.359992	Anas Platyrhynchos	Mallard	f	juv
105	15	9	2018	Koymor wetlands	Tunkinsky district	Buryatia	51.807658	102.359992	Bucephala clangula	Goldeneye	f	juv
106	15	9	2018	Koymor wetlands	Tunkinsky district	Buryatia	51.807658	102.359992	Aythya fuligula	Tufted Duck	f	juv
107	15	9	2018	Koymor wetlands	Tunkinsky district	Buryatia	51.807658	102.359992	Aythya fuligula	Tufted Duck	f	juv
108	15	9	2018	Koymor wetlands	Tunkinsky district	Buryatia	51.807658	102.359992	Aythya fuligula	Tufted Duck	m	juv
109	15	9	2018	Koymor wetlands	Tunkinsky district	Buryatia	51.807658	102.359992	Anas crecca	Common Teal	m	juv
110	15	9	2018	Koymor wetlands	Tunkinsky district	Buryatia	51.807658	102.359992	Anas crecca	Common Teal	f	juv
111	15	9	2018	Koymor wetlands	Tunkinsky district	Buryatia	51.807658	102.359992	Anas crecca	Common Teal	m	juv
112	15	9	2018	Koymor wetlands	Tunkinsky district	Buryatia	51.807658	102.359992	Anas crecca	Common Teal	m	juv
113	15	9	2018	Koymor wetlands	Tunkinsky district	Buryatia	51.807658	102.359992	Anas crecca	Common Teal	f	ad
114	15	9	2018	Koymor wetlands	Tunkinsky district	Buryatia	51.807658	102.359992	Anas Platyrhynchos	Mallard	f	juv	A/mallard/Buryatia/114/2018/H3N2
115	15	9	2018	Koymor wetlands	Tunkinsky district	Buryatia	51.807658	102.359992	Mareca penelope	European wigeon	f	juv
116	16	9	2018	Koymor wetlands	Tunkinsky district	Buryatia	51.807658	102.359992	Anas crecca	Common Teal	m	juv
117	16	9	2018	Koymor wetlands	Tunkinsky district	Buryatia	51.807658	102.359992	Anas Platyrhynchos	Mallard	m	ad
118	16	9	2018	Koymor wetlands	Tunkinsky district	Buryatia	51.807658	102.359992	Anas Platyrhynchos	Mallard	m	ad
Br1	6	9	2024	Posolsky sor	Kabanskiy district	Buryatia	51.948268	106.153917	Phalacrocorax carbo	Great Cormorant
Br2	17	9	2024	Stepnoye Lake	Ivolginsky district	Buryatia	51.473429	107.026577	Anser fabalis	Taiga bean goose
Br3	17	9	2024	Stepnoye Lake	Ivolginsky district	Buryatia	51.473429	107.026577	Spatula clypeata	Northern Shoveler	m
Br4	17	9	2024	Stepnoye Lake	Ivolginsky district	Buryatia	51.473429	107.026577	Spatula clypeata	Northern Shoveler	f
Br5	17	9	2024	Stepnoye Lake	Ivolginsky district	Buryatia	51.473429	107.026577	Anas platyrhynchos	Mallard	f
Br6	17	9	2024	Stepnoye Lake	Ivolginsky district	Buryatia	51.473429	107.026577	Anas acuta	Northern pintail	f
Br7	17	9	2024	Stepnoye Lake	Ivolginsky district	Buryatia	51.473429	107.026577	Anas crecca	Common Teal
Br8	17	9	2024	Stepnoye Lake	Ivolginsky district	Buryatia	51.473429	107.026577	Anas crecca	Common Teal
Br9	17	9	2024	Selenga river delta	Kabanskiy district	Buryatia	52.256101	106.494421	Phalacrocorax carbo	Great Cormorant
Br10	17	9	2024	Selenga river delta	Kabanskiy district	Buryatia	52.256101	106.494421	Phalacrocorax carbo	Great Cormorant
Br11	17	9	2024	Selenga river delta	Kabanskiy district	Buryatia	52.256101	106.494421	Phalacrocorax carbo	Great Cormorant
Br12	17	9	2024	Selenga river delta	Kabanskiy district	Buryatia	52.256101	106.494421	Phalacrocorax carbo	Great Cormorant
Br13	17	9	2024	Selenga river delta	Kabanskiy district	Buryatia	52.256101	106.494421	Phalacrocorax carbo	Great Cormorant
Br14	17	9	2024	Selenga river delta	Kabanskiy district	Buryatia	52.256101	106.494421	Phalacrocorax carbo	Great Cormorant
Br15	20	9	2024	Bayan-Gol River	Selenginsky district	Buryatia	51.069195	106.355499	Phalacrocorax carbo	Great Cormorant
Br16	20	9	2024	Bayan-Gol River	Selenginsky district	Buryatia	51.069195	106.355499	Fulica atra	Coot
Br17	20	9	2024	Bayan-Gol River	Selenginsky district	Buryatia	51.069195	106.355499	Mareca penelope	European wigeon
Br18	20	9	2024	Bayan-Gol River	Selenginsky district	Buryatia	51.069195	106.355499	Anas crecca	Common Teal			A/common teal/Buryatia/Br18/2024/H1N1
Br19	20	9	2024	Bayan-Gol River	Selenginsky district	Buryatia	51.069195	106.355499	Phalacrocorax carbo	Great Cormorant
Br20	28	9	2024	Selenga river delta	Kabanskiy district	Buryatia	52.256101	106.494421	Anas platyrhynchos	Mallard	m
Br21	28	9	2024	Selenga river delta	Kabanskiy district	Buryatia	52.256101	106.494421	Phalacrocorax carbo	Great Cormorant
Br22	28	9	2024	Selenga river delta	Kabanskiy district	Buryatia	52.256101	106.494421	Phalacrocorax carbo	Great Cormorant
Br23	28	9	2024	Selenga river delta	Kabanskiy district	Buryatia	52.256101	106.494421	Phalacrocorax carbo	Great Cormorant
Br24	28	9	2024	Selenga river delta	Kabanskiy district	Buryatia	52.256101	106.494421	Anas crecca	Common Teal
Br25	28	9	2024	Selenga river delta	Kabanskiy district	Buryatia	52.256101	106.494421	Mareca penelope	European wigeon
Br26	28	9	2024	Selenga river delta	Kabanskiy district	Buryatia	52.256101	106.494421	Phalacrocorax carbo	Great Cormorant
Br27	28	9	2024	Selenga river delta	Kabanskiy district	Buryatia	52.256101	106.494421	Phalacrocorax carbo	Great Cormorant
Br28	28	9	2024	Selenga river delta	Kabanskiy district	Buryatia	52.256101	106.494421	Fulica atra	Coot
Br29	28	9	2024	Selenga river delta	Kabanskiy district	Buryatia	52.256101	106.494421	Fulica atra	Coot
Br30	28	9	2024	Selenga river delta	Kabanskiy district	Buryatia	52.256101	106.494421	Anas crecca	Common Teal
Br31	28	9	2024	Selenga river delta	Kabanskiy district	Buryatia	52.256101	106.494421	Anas platyrhynchos	Mallard
Br32	28	9	2024	Selenga river delta	Kabanskiy district	Buryatia	52.256101	106.494421	Mareca penelope	European wigeon
Br33	28	9	2024	Selenga river delta	Kabanskiy district	Buryatia	52.256101	106.494421	Mareca penelope	European wigeon
Br34	28	9	2024	Selenga river delta	Kabanskiy district	Buryatia	52.256101	106.494421	Anas platyrhynchos	Mallard
Br35	28	9	2024	Selenga river delta	Kabanskiy district	Buryatia	52.256101	106.494421	Spatula clypeata	Northern Shoveler
Br36	28	9	2024	Selenga river delta	Kabanskiy district	Buryatia	52.256101	106.494421	Tringa totanus	Common redshank
Br37	28	9	2024	Selenga river delta	Kabanskiy district	Buryatia	52.256101	106.494421	Tringa totanus	Common redshank
Br38	28	9	2024	Selenga river delta	Kabanskiy district	Buryatia	52.256101	106.494421	Anas platyrhynchos	Mallard
Br39	28	9	2024	Selenga river delta	Kabanskiy district	Buryatia	52.256101	106.494421	Anas platyrhynchos	Mallard
Br40	28	9	2024	Selenga river delta	Kabanskiy district	Buryatia	52.256101	106.494421	Anas crecca	Common Teal
Br41	28	9	2024	Selenga river delta	Kabanskiy district	Buryatia	52.256101	106.494421	Anas platyrhynchos	Mallard
Br42	28	9	2024	Selenga river delta	Kabanskiy district	Buryatia	52.256101	106.494421	Anas platyrhynchos	Mallard
Br43	28	9	2024	Selenga river delta	Kabanskiy district	Buryatia	52.256101	106.494421	Anas platyrhynchos	Mallard
Br44	28	9	2024	Selenga river delta	Kabanskiy district	Buryatia	52.256101	106.494421	Anas platyrhynchos	Mallard
Br45	28	9	2024	Selenga river delta	Kabanskiy district	Buryatia	52.256101	106.494421	Anas crecca	Common Teal
Br46	28	9	2024	Selenga river delta	Kabanskiy district	Buryatia	52.256101	106.494421	Anas crecca	Common Teal
Br47	28	9	2024	Selenga river delta	Kabanskiy district	Buryatia	52.256101	106.494421	Anas platyrhynchos	Mallard
Br48	28	9	2024	Selenga river delta	Kabanskiy district	Buryatia	52.256101	106.494421	Anas platyrhynchos	Mallard
Br49	28	9	2024	Selenga river delta	Kabanskiy district	Buryatia	52.256101	106.494421	Anas platyrhynchos	Mallard
Br50	28	9	2024	Selenga river delta	Kabanskiy district	Buryatia	52.256101	106.494421	Phalacrocorax carbo	Great Cormorant
Br51	3	10	2024	Selenga river delta	Kabanskiy district	Buryatia	52.256101	106.494421	Anas crecca	Common Teal
Br52	3	10	2024	Selenga river delta	Kabanskiy district	Buryatia	52.256101	106.494421	Anas platyrhynchos	Mallard			A/mallard/Buryatia/Br52/2024/H1N1
Br53	12	10	2024	Selenga river delta	Kabanskiy district	Buryatia	52.256101	106.494421	Mareca penelope	European wigeon
Br54	12	10	2024	Selenga river delta	Kabanskiy district	Buryatia	52.256101	106.494421	Mareca penelope	European wigeon
Br55	12	10	2024	Selenga river delta	Kabanskiy district	Buryatia	52.256101	106.494421	Fulica atra	Coot
Br56	12	10	2024	Selenga river delta	Kabanskiy district	Buryatia	52.256101	106.494421	Fulica atra	Coot
Br57	12	10	2024	Selenga river delta	Kabanskiy district	Buryatia	52.256101	106.494421	Fulica atra	Coot
Br58	12	10	2024	Selenga river delta	Kabanskiy district	Buryatia	52.256101	106.494421	Phalacrocorax carbo	Great Cormorant
Br59	12	10	2024	Selenga river delta	Kabanskiy district	Buryatia	52.256101	106.494421	Mergellus albellus	Smew
Br60	12	10	2024	Selenga river delta	Kabanskiy district	Buryatia	52.256101	106.494421	Mergellus albellus	Smew
Br61	12	10	2024	Selenga river delta	Kabanskiy district	Buryatia	52.256101	106.494421	Mergellus albellus	Smew
Br62	12	10	2024	Selenga river delta	Kabanskiy district	Buryatia	52.256101	106.494421	Mergellus albellus	Smew
Br63	12	10	2024	Selenga river delta	Kabanskiy district	Buryatia	52.256101	106.494421	Mergellus albellus	Smew
Br64	12	10	2024	Selenga river delta	Kabanskiy district	Buryatia	52.256101	106.494421	Bucephala clangula	Goldeneye
Br65	12	10	2024	Selenga river delta	Kabanskiy district	Buryatia	52.256101	106.494421	Mareca penelope	European wigeon
Br66	12	10	2024	Selenga river delta	Kabanskiy district	Buryatia	52.256101	106.494421	Anas acuta	Northern pintail
Br67	13	10	2024	Selenga river delta	Kabanskiy district	Buryatia	52.256101	106.494421	Anas platyrhynchos	Mallard
Br68	13	10	2024	Selenga river delta	Kabanskiy district	Buryatia	52.256101	106.494421	Anas platyrhynchos	Mallard
Br69	13	10	2024	Selenga river delta	Kabanskiy district	Buryatia	52.256101	106.494421	Anas platyrhynchos	Mallard
Br70	13	10	2024	Selenga river delta	Kabanskiy district	Buryatia	52.256101	106.494421	Anas crecca	Common Teal
Br71	13	10	2024	Selenga river delta	Kabanskiy district	Buryatia	52.256101	106.494421	Mareca penelope	European wigeon
Br72	13	10	2024	Selenga river delta	Kabanskiy district	Buryatia	52.256101	106.494421	Mergellus albellus	Smew
Br73	13	10	2024	Selenga river delta	Kabanskiy district	Buryatia	52.256101	106.494421	Anas platyrhynchos	Mallard
Br74	17	10	2024	Selenga river delta	Kabanskiy district	Buryatia	52.256101	106.494421	Phalacrocorax carbo	Great Cormorant
Br75	17	10	2024	Selenga river delta	Kabanskiy district	Buryatia	52.256101	106.494421	Anas platyrhynchos	Mallard
Br76	17	10	2024	Selenga river delta	Kabanskiy district	Buryatia	52.256101	106.494421	Anas crecca	Common Teal
Br77	17	10	2024	Selenga river delta	Kabanskiy district	Buryatia	52.256101	106.494421	Phalacrocorax carbo	Great Cormorant
Br78	17	10	2024	Selenga river delta	Kabanskiy district	Buryatia	52.256101	106.494421	Anas platyrhynchos	Mallard
Br79	17	10	2024	Selenga river delta	Kabanskiy district	Buryatia	52.256101	106.494421	Anas platyrhynchos	Mallard
Br80	17	10	2024	Selenga river delta	Kabanskiy district	Buryatia	52.256101	106.494421	Bucephala clangula	Goldeneye
Br1	11	6	2023	Selenga river delta	Kabanskiy district	Buryatia	52.256101	106.494421	Phalacrocorax carbo	Great Cormorant
Br2	11	6	2023	Selenga river delta	Kabanskiy district	Buryatia	52.256101	106.494421	Phalacrocorax carbo	Great Cormorant
Br3	11	6	2023	Selenga river delta	Kabanskiy district	Buryatia	52.256101	106.494421	Phalacrocorax carbo	Great Cormorant
Br4	11	6	2023	Selenga river delta	Kabanskiy district	Buryatia	52.256101	106.494421	Phalacrocorax carbo	Great Cormorant
Br5	11	6	2023	Selenga river delta	Kabanskiy district	Buryatia	52.256101	106.494421	Phalacrocorax carbo	Great Cormorant
Br6	11	6	2023	Selenga river delta	Kabanskiy district	Buryatia	52.256101	106.494421	Phalacrocorax carbo	Great Cormorant
Br7	11	6	2023	Selenga river delta	Kabanskiy district	Buryatia	52.256101	106.494421	Phalacrocorax carbo	Great Cormorant
Br8	11	6	2023	Selenga river delta	Kabanskiy district	Buryatia	52.256101	106.494421	Phalacrocorax carbo	Great Cormorant
Br9	11	6	2023	Selenga river delta	Kabanskiy district	Buryatia	52.256101	106.494421	Phalacrocorax carbo	Great Cormorant
Br10	11	6	2023	Selenga river delta	Kabanskiy district	Buryatia	52.256101	106.494421	Phalacrocorax carbo	Great Cormorant
Br11	11	6	2023	Selenga river delta	Kabanskiy district	Buryatia	52.256101	106.494421	Phalacrocorax carbo	Great Cormorant
Br12	11	6	2023	Selenga river delta	Kabanskiy district	Buryatia	52.256101	106.494421	Phalacrocorax carbo	Great Cormorant
Br13	11	6	2023	Selenga river delta	Kabanskiy district	Buryatia	52.256101	106.494421	Phalacrocorax carbo	Great Cormorant
Br14	11	6	2023	Selenga river delta	Kabanskiy district	Buryatia	52.256101	106.494421	Phalacrocorax carbo	Great Cormorant
Br15	11	6	2023	Selenga river delta	Kabanskiy district	Buryatia	52.256101	106.494421	Phalacrocorax carbo	Great Cormorant
Br16	11	6	2023	Selenga river delta	Kabanskiy district	Buryatia	52.256101	106.494421	Phalacrocorax carbo	Great Cormorant
Br17	11	6	2023	Selenga river delta	Kabanskiy district	Buryatia	52.256101	106.494421	Phalacrocorax carbo	Great Cormorant
Br18	11	6	2023	Selenga river delta	Kabanskiy district	Buryatia	52.256101	106.494421	Phalacrocorax carbo	Great Cormorant
Br19	11	6	2023	Selenga river delta	Kabanskiy district	Buryatia	52.256101	106.494421	Phalacrocorax carbo	Great Cormorant
Br20	11	6	2023	Selenga river delta	Kabanskiy district	Buryatia	52.256101	106.494421	Phalacrocorax carbo	Great Cormorant
Br21	11	6	2023	Selenga river delta	Kabanskiy district	Buryatia	52.256101	106.494421	Phalacrocorax carbo	Great Cormorant
Br22	11	6	2023	Selenga river delta	Kabanskiy district	Buryatia	52.256101	106.494421	Phalacrocorax carbo	Great Cormorant
Br23	11	6	2023	Selenga river delta	Kabanskiy district	Buryatia	52.256101	106.494421	Phalacrocorax carbo	Great Cormorant
Br24	11	6	2023	Selenga river delta	Kabanskiy district	Buryatia	52.256101	106.494421	Phalacrocorax carbo	Great Cormorant
Br25	11	6	2023	Selenga river delta	Kabanskiy district	Buryatia	52.256101	106.494421	Phalacrocorax carbo	Great Cormorant
Br26	11	6	2023	Selenga river delta	Kabanskiy district	Buryatia	52.256101	106.494421	Phalacrocorax carbo	Great Cormorant
Br27	11	6	2023	Selenga river delta	Kabanskiy district	Buryatia	52.256101	106.494421	Phalacrocorax carbo	Great Cormorant
Br28	11	6	2023	Selenga river delta	Kabanskiy district	Buryatia	52.256101	106.494421	Phalacrocorax carbo	Great Cormorant
Br29	11	6	2023	Selenga river delta	Kabanskiy district	Buryatia	52.256101	106.494421	Phalacrocorax carbo	Great Cormorant
Br30	11	6	2023	Selenga river delta	Kabanskiy district	Buryatia	52.256101	106.494421	Phalacrocorax carbo	Great Cormorant
Br31	11	6	2023	Selenga river delta	Kabanskiy district	Buryatia	52.256101	106.494421	Phalacrocorax carbo	Great Cormorant
Br32	11	6	2023	Selenga river delta	Kabanskiy district	Buryatia	52.256101	106.494421	Phalacrocorax carbo	Great Cormorant
Br33	11	6	2023	Selenga river delta	Kabanskiy district	Buryatia	52.256101	106.494421	Phalacrocorax carbo	Great Cormorant
Br34	11	6	2023	Selenga river delta	Kabanskiy district	Buryatia	52.256101	106.494421	Phalacrocorax carbo	Great Cormorant
Br35	11	6	2023	Selenga river delta	Kabanskiy district	Buryatia	52.256101	106.494421	Phalacrocorax carbo	Great Cormorant
Br36	11	6	2023	Selenga river delta	Kabanskiy district	Buryatia	52.256101	106.494421	Phalacrocorax carbo	Great Cormorant
Br37	11	6	2023	Selenga river delta	Kabanskiy district	Buryatia	52.256101	106.494421	Phalacrocorax carbo	Great Cormorant
Br38	11	6	2023	Selenga river delta	Kabanskiy district	Buryatia	52.256101	106.494421	Phalacrocorax carbo	Great Cormorant
Br39	11	6	2023	Selenga river delta	Kabanskiy district	Buryatia	52.256101	106.494421	Anas Platyrhynchos	Mallard
Br40	11	6	2023	Selenga river delta	Kabanskiy district	Buryatia	52.256101	106.494421	Phalacrocorax carbo	Great Cormorant
Br41	9	9	2023	Uda RIver	Khorinsky district	Buryatia	52.000457	108.728911	Anas Platyrhynchos	Mallard	f
Br42	9	9	2023	Uda RIver	Khorinsky district	Buryatia	52.000457	108.728911	Anas Platyrhynchos	Mallard	juv
Br43	9	9	2023	Uda RIver	Khorinsky district	Buryatia	52.000457	108.728911	Anas Platyrhynchos	Mallard	juv
Br44	9	9	2023	Uda RIver	Khorinsky district	Buryatia	52.000457	108.728911	Anas Platyrhynchos	Mallard	m
Br45	9	9	2023	Uda RIver	Khorinsky district	Buryatia	52.000457	108.728911	Anas Platyrhynchos	Mallard	juv
Br46	9	9	2023	Uda RIver	Khorinsky district	Buryatia	52.000457	108.728911	Mergus merganser	Common Merganser	f
Br47	9	9	2023	Uda RIver	Khorinsky district	Buryatia	52.000457	108.728911	Mergus merganser	Common Merganser	juv
Br48	9	9	2023	Uda RIver	Khorinsky district	Buryatia	52.000457	108.728911	Mergus merganser	Common Merganser	juv
Br49	9	9	2023	Uda RIver	Khorinsky district	Buryatia	52.000457	108.728911	Mergus merganser	Common Merganser	juv
Br50	9	9	2023	Uda RIver	Khorinsky district	Buryatia	52.000457	108.728911	Mergus merganser	Common Merganser	juv
Br51	9	9	2023	Uda RIver	Khorinsky district	Buryatia	52.000457	108.728911	Phalacrocorax carbo	Great Cormorant	juv
Br52	9	9	2023	Uda RIver	Khorinsky district	Buryatia	52.000457	108.728911	Anas Platyrhynchos	Mallard	m		A/mallard/Buryatia/Br52/2023/H4N6
Br53	9	9	2023	Uda RIver	Khorinsky district	Buryatia	52.000457	108.728911	Phalacrocorax carbo	Great Cormorant	ad
Br54	9	9	2023	Uda RIver	Khorinsky district	Buryatia	52.000457	108.728911	Anas Platyrhynchos	Mallard
Br55	9	9	2023	Uda RIver	Khorinsky district	Buryatia	52.000457	108.728911	Anas Platyrhynchos	Mallard			A/mallard/Buryatia/Br55/2023/H3N8
Br56	9	9	2023	Uda RIver	Khorinsky district	Buryatia	52.000457	108.728911	Anas Platyrhynchos	Mallard
Br57	9	9	2023	Uda RIver	Khorinsky district	Buryatia	52.000457	108.728911	Mergus merganser	Common Merganser	juv
Br58	9	9	2023	Uda RIver	Khorinsky district	Buryatia	52.000457	108.728911	Anas Platyrhynchos	Mallard	juv
Br59	9	9	2023	Uda RIver	Khorinsky district	Buryatia	52.000457	108.728911	Anas Platyrhynchos	Mallard	juv
Br60	9	9	2023	Uda RIver	Khorinsky district	Buryatia	52.000457	108.728911	Anas Platyrhynchos	Mallard	juv
Br61	9	9	2023	Uda RIver	Khorinsky district	Buryatia	52.000457	108.728911	Mergus merganser	Common Merganser	juv
Br62	9	9	2023	Uda RIver	Khorinsky district	Buryatia	52.000457	108.728911	Anas Platyrhynchos	Mallard	juv		A/mallard/Buryatia/Br62/2023/H3N8
Br63	10	9	2023	Uda RIver	Khorinsky district	Buryatia	52.000457	108.728911	Anas Platyrhynchos	Mallard	juv
Br64	10	9	2023	Uda RIver	Khorinsky district	Buryatia	52.000457	108.728911	Anas Platyrhynchos	Mallard	juv
Br65	10	9	2023	Uda RIver	Khorinsky district	Buryatia	52.000457	108.728911	Anas Platyrhynchos	Mallard	Ad
Br66	10	9	2023	Uda RIver	Khorinsky district	Buryatia	52.000457	108.728911	Anas Platyrhynchos	Mallard	Ad
Br67	10	9	2023	Uda RIver	Khorinsky district	Buryatia	52.000457	108.728911	Anas Platyrhynchos	Mallard	Ad
Br68	10	9	2023	Uda RIver	Khorinsky district	Buryatia	52.000457	108.728911	Anas Platyrhynchos	Mallard	Ad
Br69	10	9	2023	Uda RIver	Khorinsky district	Buryatia	52.000457	108.728911	Anas Platyrhynchos	Mallard	juv
Br70	10	9	2023	Bayan-Gol River	Selenginsky district	Buryatia	51.069195	106.355499	Anas Platyrhynchos	Mallard	juv		A/mallard/Buryatia/Br70/2023/H3N8
Br71	14	9	2023	Bayan-Gol River	Selenginsky district	Buryatia	51.069195	106.355499	Anas acuta	Northern pintail	juv
Br72	14	9	2023	Bayan-Gol River	Selenginsky district	Buryatia	51.069195	106.355499	Anas Platyrhynchos	Mallard	f
Br73	14	9	2023	Bayan-Gol River	Selenginsky district	Buryatia	51.069195	106.355499	Mareca strepera	Gadwall	m
Br74	14	9	2023	Bayan-Gol River	Selenginsky district	Buryatia	51.069195	106.355499	Mareca strepera	Gadwall	juv
Br75	14	9	2023	Bayan-Gol River	Selenginsky district	Buryatia	51.069195	106.355499	Anas crecca	Common Teal	juv
Br76	14	9	2023	Bayan-Gol River	Selenginsky district	Buryatia	51.069195	106.355499	Spatula querquedula	Garganey	juv
Br77	14	9	2023	Bayan-Gol River	Selenginsky district	Buryatia	51.069195	106.355499	Spatula querquedula	Garganey	m
Br78	14	9	2023	Bayan-Gol River	Selenginsky district	Buryatia	51.069195	106.355499	Spatula clypeata	Northern Shoveler	m
Br79	14	9	2023	Bayan-Gol River	Selenginsky district	Buryatia	51.069195	106.355499	Anas Platyrhynchos	Mallard	m
Br80	14	9	2023	Bayan-Gol River	Selenginsky district	Buryatia	51.069195	106.355499	Mareca strepera	Gadwall	juv
Br81	14	9	2023	Bayan-Gol River	Selenginsky district	Buryatia	51.069195	106.355499	Anas Platyrhynchos	Mallard	f		A/mallard/Buryatia/Br81/2023/H4N6
Br82	14	9	2023	Bayan-Gol River	Selenginsky district	Buryatia	51.069195	106.355499	Aythya ferina	Common Pochard	m
Br83	14	9	2023	Bayan-Gol River	Selenginsky district	Buryatia	51.069195	106.355499	Anas crecca	Common Teal	f
Br84	14	9	2023	Bayan-Gol River	Selenginsky district	Buryatia	51.069195	106.355499	Anas acuta	Northern pintail	f
Br85	15	9	2023	Selenga river delta	Kabanskiy district	Buryatia	52.256101	106.494421	Fulica atra	Coot
Br86	15	9	2023	Selenga river delta	Kabanskiy district	Buryatia	52.256101	106.494421	Fulica atra	Coot
Br87	15	9	2023	Selenga river delta	Kabanskiy district	Buryatia	52.256101	106.494421	Fulica atra	Coot
Br88	15	9	2023	Selenga river delta	Kabanskiy district	Buryatia	52.256101	106.494421	Fulica atra	Coot
Br89	15	9	2023	Selenga river delta	Kabanskiy district	Buryatia	52.256101	106.494421	Fulica atra	Coot
Br90	15	9	2023	Selenga river delta	Kabanskiy district	Buryatia	52.256101	106.494421	Fulica atra	Coot
Br91	15	9	2023	Selenga river delta	Kabanskiy district	Buryatia	52.256101	106.494421	Fulica atra	Coot
Br92	15	9	2023	Selenga river delta	Kabanskiy district	Buryatia	52.256101	106.494421	Fulica atra	Coot
Br93	15	9	2023	Selenga river delta	Kabanskiy district	Buryatia	52.256101	106.494421	Fulica atra	Coot
Br94	15	9	2023	Selenga river delta	Kabanskiy district	Buryatia	52.256101	106.494421	Fulica atra	Coot
Br95	15	9	2023	Selenga river delta	Kabanskiy district	Buryatia	52.256101	106.494421	Fulica atra	Coot
Br96	15	9	2023	Selenga river delta	Kabanskiy district	Buryatia	52.256101	106.494421	Fulica atra	Coot
Br97	15	9	2023	Selenga river delta	Kabanskiy district	Buryatia	52.256101	106.494421	Fulica atra	Coot
Br98	15	9	2023	Selenga river delta	Kabanskiy district	Buryatia	52.256101	106.494421	Fulica atra	Coot
Br99	15	9	2023	Selenga river delta	Kabanskiy district	Buryatia	52.256101	106.494421	Anas Platyrhynchos	Mallard	m
Br100	15	9	2023	Selenga river delta	Kabanskiy district	Buryatia	52.256101	106.494421	Aythya ferina	Common Pochard	m
Br101	15	9	2023	Selenga river delta	Kabanskiy district	Buryatia	52.256101	106.494421	Aythya ferina	Common Pochard	juv
Br102	15	9	2023	Selenga river delta	Kabanskiy district	Buryatia	52.256101	106.494421	Aythya ferina	Common Pochard	m
Br103	15	9	2023	Selenga river delta	Kabanskiy district	Buryatia	52.256101	106.494421	Aythya ferina	Common Pochard	m
Br104	15	9	2023	Selenga river delta	Kabanskiy district	Buryatia	52.256101	106.494421	Aythya ferina	Common Pochard	f
Br105	15	9	2023	Selenga river delta	Kabanskiy district	Buryatia	52.256101	106.494421	Mareca strepera	Gadwall
Br106	15	9	2023	Selenga river delta	Kabanskiy district	Buryatia	52.256101	106.494421	Mareca strepera	Gadwall	juv
Br107	15	9	2023	Selenga river delta	Kabanskiy district	Buryatia	52.256101	106.494421	Spatula querquedula	Garganey	f
Br108	15	9	2023	Selenga river delta	Kabanskiy district	Buryatia	52.256101	106.494421	Podiceps cristatus	Great-crested Grebe	juv
Br109	15	9	2023	Selenga river delta	Kabanskiy district	Buryatia	52.256101	106.494421	Anas Platyrhynchos	Mallard	f
Br110	17	9	2023	Selenga river delta	Kabanskiy district	Buryatia	52.256101	106.494421	Anas Platyrhynchos	Mallard	juv
Br111	17	9	2023	Selenga river delta	Kabanskiy district	Buryatia	52.256101	106.494421	Phalacrocorax carbo	Great Cormorant
Br112	5	10	2023	Selenga river delta	Kabanskiy district	Buryatia	52.256101	106.494421	Anas Platyrhynchos	Mallard	f
Br113	5	10	2023	Selenga river delta	Kabanskiy district	Buryatia	52.256101	106.494421	Mareca strepera	Gadwall	m
Br114	5	10	2023	Selenga river delta	Kabanskiy district	Buryatia	52.256101	106.494421	Mareca strepera	Gadwall	f
Br115	5	10	2023	Selenga river delta	Kabanskiy district	Buryatia	52.256101	106.494421	Aythya fuligula	Tufted duck	f
Br116	5	10	2023	Selenga river delta	Kabanskiy district	Buryatia	52.256101	106.494421	Mergellus albellus	Smew
Br117	5	10	2023	Selenga river delta	Kabanskiy district	Buryatia	52.256101	106.494421	Aythya fuligula	Tufted duck	f
Br118	5	10	2023	Selenga river delta	Kabanskiy district	Buryatia	52.256101	106.494421	Mareca strepera	Gadwall
Br119	5	10	2023	Selenga river delta	Kabanskiy district	Buryatia	52.256101	106.494421	Mareca penelope	European wigeon
Br120	5	10	2023	Selenga river delta	Kabanskiy district	Buryatia	52.256101	106.494421	Aythya fuligula	Tufted duck	juv
Br121	5	10	2023	Selenga river delta	Kabanskiy district	Buryatia	52.256101	106.494421	Mareca strepera	Gadwall	m
Br122	5	10	2023	Selenga river delta	Kabanskiy district	Buryatia	52.256101	106.494421	Mareca strepera	Gadwall	f
Br123	5	10	2023	Selenga river delta	Kabanskiy district	Buryatia	52.256101	106.494421	Mareca strepera	Gadwall	f
Br124	6	10	2023	Selenga river delta	Kabanskiy district	Buryatia	52.256101	106.494421	Bucephala clangula	Goldeneye	juv
Br125	6	10	2023	Selenga river delta	Kabanskiy district	Buryatia	52.256101	106.494421	Mergellus albellus	Smew
Br126	6	10	2023	Selenga river delta	Kabanskiy district	Buryatia	52.256101	106.494421	Mergellus albellus	Smew
Br127	6	10	2023	Selenga river delta	Kabanskiy district	Buryatia	52.256101	106.494421	Mergellus albellus	Smew
Br128	6	10	2023	Selenga river delta	Kabanskiy district	Buryatia	52.256101	106.494421	Mergellus albellus	Smew
Br129	6	10	2023	Selenga river delta	Kabanskiy district	Buryatia	52.256101	106.494421	Aythya fuligula	Tufted duck
Br130	6	10	2023	Selenga river delta	Kabanskiy district	Buryatia	52.256101	106.494421	Aythya fuligula	Tufted duck
Br131	6	10	2023	Selenga river delta	Kabanskiy district	Buryatia	52.256101	106.494421	Mareca penelope	European wigeon
Br132	6	10	2023	Selenga river delta	Kabanskiy district	Buryatia	52.256101	106.494421	Bucephala clangula	Goldeneye	m
Br133	6	10	2023	Selenga river delta	Kabanskiy district	Buryatia	52.256101	106.494421	Mergellus albellus	Smew
Br134	6	10	2023	Selenga river delta	Kabanskiy district	Buryatia	52.256101	106.494421	Aythya fuligula	Tufted duck
Br135	6	10	2023	Selenga river delta	Kabanskiy district	Buryatia	52.256101	106.494421	Mareca penelope	European wigeon
Br136	6	10	2023	Selenga river delta	Kabanskiy district	Buryatia	52.256101	106.494421	Aythya fuligula	Tufted duck
Br137	6	10	2023	Selenga river delta	Kabanskiy district	Buryatia	52.256101	106.494421	Anas acuta	Northern pintail
Br138	6	10	2023	Selenga river delta	Kabanskiy district	Buryatia	52.256101	106.494421	Aythya fuligula	Tufted duck
Br139	6	10	2023	Selenga river delta	Kabanskiy district	Buryatia	52.256101	106.494421	Mareca penelope	European wigeon
Br140	6	10	2023	Selenga river delta	Kabanskiy district	Buryatia	52.256101	106.494421	Aythya fuligula	Tufted duck
Br141	6	10	2023	Selenga river delta	Kabanskiy district	Buryatia	52.256101	106.494421	Fulica atra	Coot
Br142	6	10	2023	Selenga river delta	Kabanskiy district	Buryatia	52.256101	106.494421	Mareca strepera	Gadwall	f
Br143	6	10	2023	Selenga river delta	Kabanskiy district	Buryatia	52.256101	106.494421	Aythya fuligula	Tufted duck	m
Br144	6	10	2023	Selenga river delta	Kabanskiy district	Buryatia	52.256101	106.494421	Aythya fuligula	Tufted duck	f
Br145	6	10	2023	Selenga river delta	Kabanskiy district	Buryatia	52.256101	106.494421	Anas crecca	Common Teal	f
Br146	6	10	2023	Selenga river delta	Kabanskiy district	Buryatia	52.256101	106.494421	Anas crecca	Common Teal	juv
Br147	6	10	2023	Selenga river delta	Kabanskiy district	Buryatia	52.256101	106.494421	Aythya fuligula	Tufted duck	m
Br148	6	10	2023	Selenga river delta	Kabanskiy district	Buryatia	52.256101	106.494421	Anas acuta	Northern pintail	juv
Br149	6	10	2023	Selenga river delta	Kabanskiy district	Buryatia	52.256101	106.494421	Podiceps cristatus	Great-crested Grebe	juv
Br150	6	10	2023	Selenga river delta	Kabanskiy district	Buryatia	52.256101	106.494421	Mareca strepera	Gadwall
Br151	6	10	2023	Selenga river delta	Kabanskiy district	Buryatia	52.256101	106.494421	Anas Platyrhynchos	Mallard	m
Br152	6	10	2023	Selenga river delta	Kabanskiy district	Buryatia	52.256101	106.494421	Aythya ferina	Common Pochard	m
Br153	6	10	2023	Selenga river delta	Kabanskiy district	Buryatia	52.256101	106.494421	Aythya fuligula	Tufted duck	m
Br154	6	10	2023	Selenga river delta	Kabanskiy district	Buryatia	52.256101	106.494421	Fulica atra	Coot
Br155	6	10	2023	Selenga river delta	Kabanskiy district	Buryatia	52.256101	106.494421	Anas Platyrhynchos	Mallard	m
Br156	6	10	2023	Selenga river delta	Kabanskiy district	Buryatia	52.256101	106.494421	Mergellus albellus	Smew
Br158	7	10	2023	Selenga river delta	Kabanskiy district	Buryatia	52.256101	106.494421	Phalacrocorax carbo	Great Cormorant
Br159	7	10	2023	Selenga river delta	Kabanskiy district	Buryatia	52.256101	106.494421	Aythya ferina	Common Pochard	m
Br160	7	10	2023	Selenga river delta	Kabanskiy district	Buryatia	52.256101	106.494421	Aythya fuligula	Tufted duck
Br161	7	10	2023	Selenga river delta	Kabanskiy district	Buryatia	52.256101	106.494421	Mareca strepera	Gadwall	m
Br162	7	10	2023	Selenga river delta	Kabanskiy district	Buryatia	52.256101	106.494421	Fulica atra	Coot
Br163	7	10	2023	Selenga river delta	Kabanskiy district	Buryatia	52.256101	106.494421	Anas acuta	Northern pintail
Br164	7	10	2023	Selenga river delta	Kabanskiy district	Buryatia	52.256101	106.494421	Mareca strepera	Gadwall	m
Br165	7	10	2023	Selenga river delta	Kabanskiy district	Buryatia	52.256101	106.494421	Mareca strepera	Gadwall	f
Br166	7	10	2023	Selenga river delta	Kabanskiy district	Buryatia	52.256101	106.494421	Fulica atra	Coot
Br167	7	10	2023	Selenga river delta	Kabanskiy district	Buryatia	52.256101	106.494421	Mareca strepera	Gadwall	m
Br168	7	10	2023	Selenga river delta	Kabanskiy district	Buryatia	52.256101	106.494421	Anas Platyrhynchos	Mallard
Br169	7	10	2023	Selenga river delta	Kabanskiy district	Buryatia	52.256101	106.494421	Anas acuta	Northern pintail
Br170	7	10	2023	Selenga river delta	Kabanskiy district	Buryatia	52.256101	106.494421	Anas crecca	Common Teal
Br171	7	10	2023	Selenga river delta	Kabanskiy district	Buryatia	52.256101	106.494421	Mareca strepera	Gadwall	f
Br172	7	10	2023	Selenga river delta	Kabanskiy district	Buryatia	52.256101	106.494421	Aythya fuligula	Tufted duck
Br173	7	10	2023	Selenga river delta	Kabanskiy district	Buryatia	52.256101	106.494421	Mergellus albellus	Smew
Br174	7	10	2023	Selenga river delta	Kabanskiy district	Buryatia	52.256101	106.494421	Anas crecca	Common Teal
Br175	7	10	2023	Selenga river delta	Kabanskiy district	Buryatia	52.256101	106.494421	Aythya fuligula	Tufted duck
Br176	7	10	2023	Selenga river delta	Kabanskiy district	Buryatia	52.256101	106.494421	Mareca strepera	Gadwall
Br177	8	10	2023	Selenga river delta	Kabanskiy district	Buryatia	52.256101	106.494421	Aythya fuligula	Tufted duck
Br178	8	10	2023	Selenga river delta	Kabanskiy district	Buryatia	52.256101	106.494421	Phalacrocorax carbo	Great Cormorant
Br179	8	10	2023	Selenga river delta	Kabanskiy district	Buryatia	52.256101	106.494421	Phalacrocorax carbo	Great Cormorant
Br180	8	10	2023	Selenga river delta	Kabanskiy district	Buryatia	52.256101	106.494421	Anas Platyrhynchos	Mallard	m
Br181	8	10	2023	Selenga river delta	Kabanskiy district	Buryatia	52.256101	106.494421	Mergellus albellus	Smew
Br182	8	10	2023	Selenga river delta	Kabanskiy district	Buryatia	52.256101	106.494421	Aythya fuligula	Tufted duck
Br183	8	10	2023	Selenga river delta	Kabanskiy district	Buryatia	52.256101	106.494421	Mareca strepera	Gadwall	m
Br184	8	10	2023	Selenga river delta	Kabanskiy district	Buryatia	52.256101	106.494421	Mareca strepera	Gadwall	f
Br185	8	10	2023	Selenga river delta	Kabanskiy district	Buryatia	52.256101	106.494421	Mareca strepera	Gadwall	f
Br186	8	10	2023	Selenga river delta	Kabanskiy district	Buryatia	52.256101	106.494421	Fulica atra	Coot
Br187	8	10	2023	Selenga river delta	Kabanskiy district	Buryatia	52.256101	106.494421	Mareca strepera	Gadwall	juv
Br188	8	10	2023	Selenga river delta	Kabanskiy district	Buryatia	52.256101	106.494421	Mareca strepera	Gadwall	juv
Br189	8	10	2023	Selenga river delta	Kabanskiy district	Buryatia	52.256101	106.494421	Phalacrocorax carbo	Great Cormorant
Br190	8	10	2023	Selenga river delta	Kabanskiy district	Buryatia	52.256101	106.494421	Mergellus albellus	Smew
В1	27	8	2022	Selenga river delta	Kabanskiy district	Buryatia	52.256101	106.494421	Fulica atra	Coot
В2	27	8	2022	Selenga river delta	Kabanskiy district	Buryatia	52.256101	106.494421	Fulica atra	Coot
В3	27	8	2022	Selenga river delta	Kabanskiy district	Buryatia	52.256101	106.494421	Fulica atra	Coot
В4	27	8	2022	Selenga river delta	Kabanskiy district	Buryatia	52.256101	106.494421	Fulica atra	Coot
В5	27	8	2022	Selenga river delta	Kabanskiy district	Buryatia	52.256101	106.494421	Fulica atra	Coot
В6	27	8	2022	Selenga river delta	Kabanskiy district	Buryatia	52.256101	106.494421	Fulica atra	Coot
В7	27	8	2022	Selenga river delta	Kabanskiy district	Buryatia	52.256101	106.494421	Fulica atra	Coot
В8	27	8	2022	Selenga river delta	Kabanskiy district	Buryatia	52.256101	106.494421	Fulica atra	Coot
В9	27	8	2022	Selenga river delta	Kabanskiy district	Buryatia	52.256101	106.494421	Fulica atra	Coot
В10	27	8	2022	Selenga river delta	Kabanskiy district	Buryatia	52.256101	106.494421	Fulica atra	Coot
В11	27	8	2022	Selenga river delta	Kabanskiy district	Buryatia	52.256101	106.494421	Fulica atra	Coot
В12	27	8	2022	Selenga river delta	Kabanskiy district	Buryatia	52.256101	106.494421	Fulica atra	Coot
В13	27	8	2022	Selenga river delta	Kabanskiy district	Buryatia	52.256101	106.494421	Fulica atra	Coot
В14	27	8	2022	Selenga river delta	Kabanskiy district	Buryatia	52.256101	106.494421	Fulica atra	Coot
В15	27	8	2022	Selenga river delta	Kabanskiy district	Buryatia	52.256101	106.494421	Fulica atra	Coot
В16	27	8	2022	Selenga river delta	Kabanskiy district	Buryatia	52.256101	106.494421	Fulica atra	Coot
В17	27	8	2022	Selenga river delta	Kabanskiy district	Buryatia	52.256101	106.494421	Fulica atra	Coot
В18	27	8	2022	Selenga river delta	Kabanskiy district	Buryatia	52.256101	106.494421	Fulica atra	Coot
В19	27	8	2022	Selenga river delta	Kabanskiy district	Buryatia	52.256101	106.494421	Fulica atra	Coot
В20	27	8	2022	Selenga river delta	Kabanskiy district	Buryatia	52.256101	106.494421	Fulica atra	Coot
В21	27	8	2022	Selenga river delta	Kabanskiy district	Buryatia	52.256101	106.494421	Fulica atra	Coot
В22	27	8	2022	Selenga river delta	Kabanskiy district	Buryatia	52.256101	106.494421	Fulica atra	Coot
В23	27	8	2022	Selenga river delta	Kabanskiy district	Buryatia	52.256101	106.494421	Fulica atra	Coot
В24	27	8	2022	Selenga river delta	Kabanskiy district	Buryatia	52.256101	106.494421	Fulica atra	Coot
В25	27	8	2022	Selenga river delta	Kabanskiy district	Buryatia	52.256101	106.494421	Anas Platyrhynchos	Mallard
В26	27	8	2022	Selenga river delta	Kabanskiy district	Buryatia	52.256101	106.494421	Anas Platyrhynchos	Mallard
В27	27	8	2022	Selenga river delta	Kabanskiy district	Buryatia	52.256101	106.494421	Anas Platyrhynchos	Mallard
В28	28	8	2022	Selenga river delta	Kabanskiy district	Buryatia	52.256101	106.494421	Fulica atra	Coot
В29	28	8	2022	Selenga river delta	Kabanskiy district	Buryatia	52.256101	106.494421	Fulica atra	Coot
В30	28	8	2022	Selenga river delta	Kabanskiy district	Buryatia	52.256101	106.494421	Fulica atra	Coot
В31	28	8	2022	Selenga river delta	Kabanskiy district	Buryatia	52.256101	106.494421	Fulica atra	Coot
В32	28	8	2022	Selenga river delta	Kabanskiy district	Buryatia	52.256101	106.494421	Fulica atra	Coot
В33	28	8	2022	Selenga river delta	Kabanskiy district	Buryatia	52.256101	106.494421	Fulica atra	Coot
В34	28	8	2022	Selenga river delta	Kabanskiy district	Buryatia	52.256101	106.494421	Fulica atra	Coot
В35	28	8	2022	Selenga river delta	Kabanskiy district	Buryatia	52.256101	106.494421	Fulica atra	Coot
В36	28	8	2022	Selenga river delta	Kabanskiy district	Buryatia	52.256101	106.494421	Spatula querquedula	Garganey
В37	28	8	2022	Selenga river delta	Kabanskiy district	Buryatia	52.256101	106.494421	Anas Platyrhynchos	Mallard
В38	28	8	2022	Selenga river delta	Kabanskiy district	Buryatia	52.256101	106.494421	Anas Platyrhynchos	Mallard
В39	28	8	2022	Selenga river delta	Kabanskiy district	Buryatia	52.256101	106.494421	Mareca strepera	Gadwall
В40	28	8	2022	Selenga river delta	Kabanskiy district	Buryatia	52.256101	106.494421	Mareca strepera	Gadwall
В41	28	8	2022	Selenga river delta	Kabanskiy district	Buryatia	52.256101	106.494421	Mareca strepera	Gadwall
В42	28	8	2022	Selenga river delta	Kabanskiy district	Buryatia	52.256101	106.494421	Anas Platyrhynchos	Mallard
В43	28	8	2022	Selenga river delta	Kabanskiy district	Buryatia	52.256101	106.494421	Anas Platyrhynchos	Mallard
В44	28	8	2022	Selenga river delta	Kabanskiy district	Buryatia	52.256101	106.494421	Aythya ferina	Common Pochard
В45	28	8	2022	Selenga river delta	Kabanskiy district	Buryatia	52.256101	106.494421	Aythya ferina	Common Pochard
В46	28	8	2022	Selenga river delta	Kabanskiy district	Buryatia	52.256101	106.494421	Aythya fuligula	Tufted duck
В47	28	8	2022	Selenga river delta	Kabanskiy district	Buryatia	52.256101	106.494421	Anas crecca	Common Teal
В48	28	8	2022	Selenga river delta	Kabanskiy district	Buryatia	52.256101	106.494421	Phalacrocorax carbo	Great Cormorant
В49	28	8	2022	Selenga river delta	Kabanskiy district	Buryatia	52.256101	106.494421	Phalacrocorax carbo	Great Cormorant
В50	28	8	2022	Selenga river delta	Kabanskiy district	Buryatia	52.256101	106.494421	Fulica atra	Coot
В51	28	8	2022	Selenga river delta	Kabanskiy district	Buryatia	52.256101	106.494421	Fulica atra	Coot
В52	28	8	2022	Selenga river delta	Kabanskiy district	Buryatia	52.256101	106.494421	Fulica atra	Coot
В53	28	8	2022	Selenga river delta	Kabanskiy district	Buryatia	52.256101	106.494421	Fulica atra	Coot
В54	28	8	2022	Selenga river delta	Kabanskiy district	Buryatia	52.256101	106.494421	Fulica atra	Coot
В55	28	8	2022	Selenga river delta	Kabanskiy district	Buryatia	52.256101	106.494421	Fulica atra	Coot
В56	28	8	2022	Selenga river delta	Kabanskiy district	Buryatia	52.256101	106.494421	Fulica atra	Coot
В57	28	8	2022	Selenga river delta	Kabanskiy district	Buryatia	52.256101	106.494421	Fulica atra	Coot
В58	28	8	2022	Selenga river delta	Kabanskiy district	Buryatia	52.256101	106.494421	Fulica atra	Coot
В59	28	8	2022	Selenga river delta	Kabanskiy district	Buryatia	52.256101	106.494421	Fulica atra	Coot
В60	28	8	2022	Selenga river delta	Kabanskiy district	Buryatia	52.256101	106.494421	Fulica atra	Coot
В61	28	8	2022	Selenga river delta	Kabanskiy district	Buryatia	52.256101	106.494421	Fulica atra	Coot
В62	28	8	2022	Selenga river delta	Kabanskiy district	Buryatia	52.256101	106.494421	Fulica atra	Coot
В63	28	8	2022	Selenga river delta	Kabanskiy district	Buryatia	52.256101	106.494421	Fulica atra	Coot
В64	28	8	2022	Selenga river delta	Kabanskiy district	Buryatia	52.256101	106.494421	Fulica atra	Coot
В65	28	8	2022	Selenga river delta	Kabanskiy district	Buryatia	52.256101	106.494421	Fulica atra	Coot
В66	28	8	2022	Selenga river delta	Kabanskiy district	Buryatia	52.256101	106.494421	Fulica atra	Coot
В67	28	8	2022	Selenga river delta	Kabanskiy district	Buryatia	52.256101	106.494421	Fulica atra	Coot
В68	28	8	2022	Selenga river delta	Kabanskiy district	Buryatia	52.256101	106.494421	Fulica atra	Coot
В69	28	8	2022	Selenga river delta	Kabanskiy district	Buryatia	52.256101	106.494421	Fulica atra	Coot
В70	28	8	2022	Selenga river delta	Kabanskiy district	Buryatia	52.256101	106.494421	Fulica atra	Coot
В71	28	8	2022	Selenga river delta	Kabanskiy district	Buryatia	52.256101	106.494421	Fulica atra	Coot
В72	28	8	2022	Selenga river delta	Kabanskiy district	Buryatia	52.256101	106.494421	Fulica atra	Coot
В73	29	8	2022	Selenga river delta	Kabanskiy district	Buryatia	52.256101	106.494421	Anas Platyrhynchos	Mallard
В74	29	8	2022	Selenga river delta	Kabanskiy district	Buryatia	52.256101	106.494421	Anas Platyrhynchos	Mallard
В75	29	8	2022	Selenga river delta	Kabanskiy district	Buryatia	52.256101	106.494421	Anas Platyrhynchos	Mallard
В76	29	8	2022	Selenga river delta	Kabanskiy district	Buryatia	52.256101	106.494421	Anas Platyrhynchos	Mallard
В77	29	8	2022	Selenga river delta	Kabanskiy district	Buryatia	52.256101	106.494421	Aythya ferina	Common Pochard
В78	29	8	2022	Selenga river delta	Kabanskiy district	Buryatia	52.256101	106.494421	Spatula clypeata	Northern Shoveler			A/shoveler/Buryatia/B78/2022/H3N1
В79	29	8	2022	Selenga river delta	Kabanskiy district	Buryatia	52.256101	106.494421	Anas crecca	Common Teal
В80	29	8	2022	Selenga river delta	Kabanskiy district	Buryatia	52.256101	106.494421	Aythya ferina	Common Pochard
В81	29	8	2022	Selenga river delta	Kabanskiy district	Buryatia	52.256101	106.494421	Aythya ferina	Common Pochard
В82	29	8	2022	Selenga river delta	Kabanskiy district	Buryatia	52.256101	106.494421	Anas Platyrhynchos	Mallard
В83	29	8	2022	Selenga river delta	Kabanskiy district	Buryatia	52.256101	106.494421	Podiceps cristatus	Great-crested Grebe
В84	29	8	2022	Selenga river delta	Kabanskiy district	Buryatia	52.256101	106.494421	Fulica atra	Coot
В85	29	8	2022	Selenga river delta	Kabanskiy district	Buryatia	52.256101	106.494421	Fulica atra	Coot
В86	29	8	2022	Selenga river delta	Kabanskiy district	Buryatia	52.256101	106.494421	Fulica atra	Coot
В87	29	8	2022	Selenga river delta	Kabanskiy district	Buryatia	52.256101	106.494421	Fulica atra	Coot
В88	29	8	2022	Selenga river delta	Kabanskiy district	Buryatia	52.256101	106.494421	Fulica atra	Coot
В89	29	8	2022	Selenga river delta	Kabanskiy district	Buryatia	52.256101	106.494421	Fulica atra	Coot
В90	29	8	2022	Selenga river delta	Kabanskiy district	Buryatia	52.256101	106.494421	Fulica atra	Coot
В91	29	8	2022	Selenga river delta	Kabanskiy district	Buryatia	52.256101	106.494421	Fulica atra	Coot
В92	29	8	2022	Selenga river delta	Kabanskiy district	Buryatia	52.256101	106.494421	Fulica atra	Coot
В93	29	8	2022	Selenga river delta	Kabanskiy district	Buryatia	52.256101	106.494421	Fulica atra	Coot
В94	29	8	2022	Selenga river delta	Kabanskiy district	Buryatia	52.256101	106.494421	Fulica atra	Coot
В95	29	8	2022	Selenga river delta	Kabanskiy district	Buryatia	52.256101	106.494421	Fulica atra	Coot
В96	29	8	2022	Selenga river delta	Kabanskiy district	Buryatia	52.256101	106.494421	Fulica atra	Coot
В97	29	8	2022	Selenga river delta	Kabanskiy district	Buryatia	52.256101	106.494421	Fulica atra	Coot
В98	29	8	2022	Selenga river delta	Kabanskiy district	Buryatia	52.256101	106.494421	Fulica atra	Coot
В99	29	8	2022	Selenga river delta	Kabanskiy district	Buryatia	52.256101	106.494421	Fulica atra	Coot
В100	29	8	2022	Selenga river delta	Kabanskiy district	Buryatia	52.256101	106.494421	Fulica atra	Coot
В101	29	8	2022	Stepnoye Lake	Ivolginsky district	Buryatia	51.473429	107.026577	Tadorna ferruginea	Ruddy Shelduck
В102	29	8	2022	Stepnoye Lake	Ivolginsky district	Buryatia	51.473429	107.026577	Tadorna ferruginea	Ruddy Shelduck
В103	29	8	2022	Stepnoye Lake	Ivolginsky district	Buryatia	51.473429	107.026577	Tadorna ferruginea	Ruddy Shelduck
В104	29	8	2022	Stepnoye Lake	Ivolginsky district	Buryatia	51.473429	107.026577	Tadorna ferruginea	Ruddy Shelduck
В105	29	8	2022	Stepnoye Lake	Ivolginsky district	Buryatia	51.473429	107.026577	Tadorna ferruginea	Ruddy Shelduck
В106	29	8	2022	Stepnoye Lake	Ivolginsky district	Buryatia	51.473429	107.026577	Tadorna ferruginea	Ruddy Shelduck
В107	29	8	2022	Stepnoye Lake	Ivolginsky district	Buryatia	51.473429	107.026577	Tadorna ferruginea	Ruddy Shelduck
В108	29	8	2022	Stepnoye Lake	Ivolginsky district	Buryatia	51.473429	107.026577	Tadorna ferruginea	Ruddy Shelduck
В109	29	8	2022	Stepnoye Lake	Ivolginsky district	Buryatia	51.473429	107.026577	Spatula clypeata	Northern Shoveler
В110	29	8	2022	Stepnoye Lake	Ivolginsky district	Buryatia	51.473429	107.026577	Anas Platyrhynchos	Mallard
В111	29	8	2022	Stepnoye Lake	Ivolginsky district	Buryatia	51.473429	107.026577	Anas crecca	Common Teal
В112	29	8	2022	Stepnoye Lake	Ivolginsky district	Buryatia	51.473429	107.026577	Anas Platyrhynchos	Mallard
В113	2	9	2022	Selenga river delta	Kabanskiy district	Buryatia	52.256101	106.494421	Anas Platyrhynchos	Mallard
В114	2	9	2022	Selenga river delta	Kabanskiy district	Buryatia	52.256101	106.494421	Anas Platyrhynchos	Mallard
В115	2	9	2022	Selenga river delta	Kabanskiy district	Buryatia	52.256101	106.494421	Anas Platyrhynchos	Mallard
В116	2	9	2022	Selenga river delta	Kabanskiy district	Buryatia	52.256101	106.494421	Anas Platyrhynchos	Mallard
В117	2	9	2022	Selenga river delta	Kabanskiy district	Buryatia	52.256101	106.494421	Aythya ferina	Common Pochard
В118	2	9	2022	Selenga river delta	Kabanskiy district	Buryatia	52.256101	106.494421	Anas acuta	Northern Pintail
В119	3	9	2022	Selenga river delta	Kabanskiy district	Buryatia	52.256101	106.494421	Anas crecca	Common Teal
В120	3	9	2022	Selenga river delta	Kabanskiy district	Buryatia	52.256101	106.494421	Aythya ferina	Common Pochard
В121	3	9	2022	Selenga river delta	Kabanskiy district	Buryatia	52.256101	106.494421	Anas Platyrhynchos	Mallard
В122	3	9	2022	Selenga river delta	Kabanskiy district	Buryatia	52.256101	106.494421	Anas Platyrhynchos	Mallard			A/mallard/Buryatia/B122/2022/H4N6
В123	3	9	2022	Selenga river delta	Kabanskiy district	Buryatia	52.256101	106.494421	Anas Platyrhynchos	Mallard
В124	3	9	2022	Selenga river delta	Kabanskiy district	Buryatia	52.256101	106.494421	Phalacrocorax carbo	Great Cormorant
В125	3	9	2022	Selenga river delta	Kabanskiy district	Buryatia	52.256101	106.494421	Phalacrocorax carbo	Great Cormorant
В126	3	9	2022	Selenga river delta	Kabanskiy district	Buryatia	52.256101	106.494421	Phalacrocorax carbo	Great Cormorant
В127	3	9	2022	Selenga river delta	Kabanskiy district	Buryatia	52.256101	106.494421	Phalacrocorax carbo	Great Cormorant
В128	4	9	2022	Selenga river delta	Kabanskiy district	Buryatia	52.256101	106.494421	Anas acuta	Northern Pintail
В129	4	9	2022	Selenga river delta	Kabanskiy district	Buryatia	52.256101	106.494421	Aythya fuligula	Tufted duck
В130	4	9	2022	Selenga river delta	Kabanskiy district	Buryatia	52.256101	106.494421	Anas Platyrhynchos	Mallard
В131	4	9	2022	Selenga river delta	Kabanskiy district	Buryatia	52.256101	106.494421	Spatula clypeata	Northern Shoveler
В132	4	9	2022	Selenga river delta	Kabanskiy district	Buryatia	52.256101	106.494421	Anas Platyrhynchos	Mallard
В133	4	9	2022	Selenga river delta	Kabanskiy district	Buryatia	52.256101	106.494421	Aix galericulata	Mandarin Duck
В134	10	9	2022	Selenga river delta	Kabanskiy district	Buryatia	52.256101	106.494421	Anas acuta	Northern Pintail
В135	10	9	2022	Tsaydam Lake	Selenginsky district	Buryatia	51.106383	106.364365	Mareca penelope	European wigeon
В136	10	9	2022	Tsaydam Lake	Selenginsky district	Buryatia	51.106383	106.364365	Mergus serrator	Red-breasted Merganser
В137	10	9	2022	Tsaydam Lake	Selenginsky district	Buryatia	51.106383	106.364365	Anas Platyrhynchos	Mallard
В138	10	9	2022	Tsaydam Lake	Selenginsky district	Buryatia	51.106383	106.364365	Anas Platyrhynchos	Mallard
В139	10	9	2022	Tsaydam Lake	Selenginsky district	Buryatia	51.106383	106.364365	Anas Platyrhynchos	Mallard
В140	10	9	2022	Tsaydam Lake	Selenginsky district	Buryatia	51.106383	106.364365	Anas Platyrhynchos	Mallard
В141	10	9	2022	Tsaydam Lake	Selenginsky district	Buryatia	51.106383	106.364365	Phalacrocorax carbo	Great Cormorant
В142	11	9	2022	Bayan-Gol River	Selenginsky district	Buryatia	51.069195	106.355499	Anas crecca	Common Teal
В143	11	9	2022	Bayan-Gol River	Selenginsky district	Buryatia	51.069195	106.355499	Anas crecca	Common Teal
В144	11	9	2022	Bayan-Gol River	Selenginsky district	Buryatia	51.069195	106.355499	Tringa erythropus	Spotted Redshank
В145	11	9	2022	Bayan-Gol River	Selenginsky district	Buryatia	51.069195	106.355499	Tringa erythropus	Spotted Redshank
В146	11	9	2022	Bayan-Gol River	Selenginsky district	Buryatia	51.069195	106.355499	Tringa erythropus	Spotted Redshank
В147	11	9	2022	Bayan-Gol River	Selenginsky district	Buryatia	51.069195	106.355499	Tringa erythropus	Spotted Redshank
В148	11	9	2022	Bayan-Gol River	Selenginsky district	Buryatia	51.069195	106.355499	Tringa erythropus	Spotted Redshank
В149	11	9	2022	Bayan-Gol River	Selenginsky district	Buryatia	51.069195	106.355499	Anas crecca	Common Teal			A/common teal/Buryatia/B149/2022/H3N9
В150	11	9	2022	Bayan-Gol River	Selenginsky district	Buryatia	51.069195	106.355499	Anas crecca	Common Teal
В151	11	9	2022	Bayan-Gol River	Selenginsky district	Buryatia	51.069195	106.355499	Anas crecca	Common Teal			A/common teal/Buryatia/B151/2022/H3N6
В152	11	9	2022	Bayan-Gol River	Selenginsky district	Buryatia	51.069195	106.355499	Anas crecca	Common Teal
В153	11	9	2022	Bayan-Gol River	Selenginsky district	Buryatia	51.069195	106.355499	Anas crecca	Common Teal
В154	11	9	2022	Bayan-Gol River	Selenginsky district	Buryatia	51.069195	106.355499	Anas crecca	Common Teal
В155	11	9	2022	Bayan-Gol River	Selenginsky district	Buryatia	51.069195	106.355499	Anas acuta	Northern Pintail
В156	11	9	2022	Bayan-Gol River	Selenginsky district	Buryatia	51.069195	106.355499	Spatula clypeata	Northern Shoveler
В157	11	9	2022	Bayan-Gol River	Selenginsky district	Buryatia	51.069195	106.355499	Anas Platyrhynchos	Mallard
В158	11	9	2022	Bayan-Gol River	Selenginsky district	Buryatia	51.069195	106.355499	Phalacrocorax carbo	Great Cormorant
В159	11	9	2022	Bayan-Gol River	Selenginsky district	Buryatia	51.069195	106.355499	Phalacrocorax carbo	Great Cormorant
В160	11	9	2022	Bayan-Gol River	Selenginsky district	Buryatia	51.069195	106.355499	Phalacrocorax carbo	Great Cormorant
В161	18	9	2022	Bayan-Gol River	Selenginsky district	Buryatia	51.069195	106.355499	Tadorna ferruginea	Ruddy Shelduck
В162	18	9	2022	Bayan-Gol River	Selenginsky district	Buryatia	51.069195	106.355499	Tadorna ferruginea	Ruddy Shelduck
В163	18	9	2022	Bayan-Gol River	Selenginsky district	Buryatia	51.069195	106.355499	Tadorna ferruginea	Ruddy Shelduck
В164	18	9	2022	Bayan-Gol River	Selenginsky district	Buryatia	51.069195	106.355499	Sibirionetta formosa	Baikal teal
В165	18	9	2022	Bayan-Gol River	Selenginsky district	Buryatia	51.069195	106.355499	Anas crecca	Common Teal
В166	18	9	2022	Bayan-Gol River	Selenginsky district	Buryatia	51.069195	106.355499	Anas crecca	Common Teal
В167	18	9	2022	Bayan-Gol River	Selenginsky district	Buryatia	51.069195	106.355499	Tringa erythropus	Spotted Redshank
В168	19	9	2022	Bayan-Gol River	Selenginsky district	Buryatia	51.069195	106.355499	Phalacrocorax carbo	Great Cormorant
В169	19	9	2022	Bayan-Gol River	Selenginsky district	Buryatia	51.069195	106.355499	Mergellus albellus	Smew
В170	19	9	2022	Bayan-Gol River	Selenginsky district	Buryatia	51.069195	106.355499	Anas crecca	Common Teal
В171	19	9	2022	Bayan-Gol River	Selenginsky district	Buryatia	51.069195	106.355499	Tringa erythropus	Spotted Redshank
1	15	9	2021	Stepnoye Lake	Ivolginsky district	Buryatia	51.473429	107.026577	Anser fabalis	Taiga bean goose
2	15	9	2021	Stepnoye Lake	Ivolginsky district	Buryatia	51.473429	107.026577	Tadorna ferruginea	Ruddy Shelduck
3	15	9	2021	Stepnoye Lake	Ivolginsky district	Buryatia	51.473429	107.026577	Fulica atra	Coot
4	15	9	2021	Stepnoye Lake	Ivolginsky district	Buryatia	51.473429	107.026577	Mareca strepera	Gadwall
5	15	9	2021	Stepnoye Lake	Ivolginsky district	Buryatia	51.473429	107.026577	Mareca strepera	Gadwall
6	15	9	2021	Stepnoye Lake	Ivolginsky district	Buryatia	51.473429	107.026577	Mareca strepera	Gadwall
7	15	9	2021	Stepnoye Lake	Ivolginsky district	Buryatia	51.473429	107.026577	Fulica atra	Coot
8	18	9	2021	Stepnoye Lake	Ivolginsky district	Buryatia	51.473429	107.026577	Anas acuta	Northern Pintail
9	18	9	2021	Stepnoye Lake	Ivolginsky district	Buryatia	51.473429	107.026577	Anas platyrhynchos	Mallard
10	18	9	2021	Stepnoye Lake	Ivolginsky district	Buryatia	51.473429	107.026577	Mareca strepera	Gadwall			A/gadwall/Buryatia/B10/2021/H4N6
11	18	9	2021	Stepnoye Lake	Ivolginsky district	Buryatia	51.473429	107.026577	Anas acuta	Northern Pintail			A/northern pintail/Buryatia/B11/2021/H3N8
12	18	9	2021	Stepnoye Lake	Ivolginsky district	Buryatia	51.473429	107.026577	Mareca strepera	Gadwall			A/gadwall/Buryatia/B12/2021/H6N2
13	18	9	2021	Stepnoye Lake	Ivolginsky district	Buryatia	51.473429	107.026577	Anas crecca	Common teal
15	19	9	2021	Stepnoye Lake	Ivolginsky district	Buryatia	51.473429	107.026577	Phalacrocorax carbo	Great Cormorant
16	19	9	2021	Stepnoye Lake	Ivolginsky district	Buryatia	51.473429	107.026577	Anas crecca	Common teal
17	19	9	2021	Stepnoye Lake	Ivolginsky district	Buryatia	51.473429	107.026577	Spatula querquedula	Garganey
18	19	9	2021	Stepnoye Lake	Ivolginsky district	Buryatia	51.473429	107.026577	Mareca strepera	Gadwall
19	19	9	2021	Stepnoye Lake	Ivolginsky district	Buryatia	51.473429	107.026577	Fulica atra	Coot
20	19	9	2021	Stepnoye Lake	Ivolginsky district	Buryatia	51.473429	107.026577	Aythya fuligula	Tufted Duck
21	19	9	2021	Stepnoye Lake	Ivolginsky district	Buryatia	51.473429	107.026577	Aythya fuligula	Tufted Duck
22	19	9	2021	Stepnoye Lake	Ivolginsky district	Buryatia	51.473429	107.026577	Fulica atra	Coot
23	19	9	2021	Stepnoye Lake	Ivolginsky district	Buryatia	51.473429	107.026577	Podiceps cristatus	Great-crested Grebe
24	22	9	2021	Stepnoye Lake	Ivolginsky district	Buryatia	51.473429	107.026577	Mareca strepera	Gadwall
25	22	9	2021	Stepnoye Lake	Ivolginsky district	Buryatia	51.473429	107.026577	Tadorna ferruginea	Ruddy Shelduck
26	22	9	2021	Stepnoye Lake	Ivolginsky district	Buryatia	51.473429	107.026577	Aythya ferina	Common pochard
27	22	9	2021	Stepnoye Lake	Ivolginsky district	Buryatia	51.473429	107.026577	Mergellus albellus	Smew
28	22	9	2021	Stepnoye Lake	Ivolginsky district	Buryatia	51.473429	107.026577	Fulica atra	Coot
29	8	10	2021	Selenga river delta	Kabanskiy district	Buryatia	52.256101	106.494421	Anas platyrhynchos	Mallard
30	9	10	2021	Selenga river delta	Kabanskiy district	Buryatia	52.256101	106.494421	Bucephala clangula	Goldeneye
31	9	10	2021	Selenga river delta	Kabanskiy district	Buryatia	52.256101	106.494421	Bucephala clangula	Goldeneye
32	9	10	2021	Selenga river delta	Kabanskiy district	Buryatia	52.256101	106.494421	Bucephala clangula	Goldeneye
33	9	10	2021	Selenga river delta	Kabanskiy district	Buryatia	52.256101	106.494421	Bucephala clangula	Goldeneye
34	9	10	2021	Selenga river delta	Kabanskiy district	Buryatia	52.256101	106.494421	Bucephala clangula	Goldeneye
35	9	10	2021	Selenga river delta	Kabanskiy district	Buryatia	52.256101	106.494421	Bucephala clangula	Goldeneye
36	9	10	2021	Selenga river delta	Kabanskiy district	Buryatia	52.256101	106.494421	Bucephala clangula	Goldeneye
37	9	10	2021	Selenga river delta	Kabanskiy district	Buryatia	52.256101	106.494421	Bucephala clangula	Goldeneye
38	9	10	2021	Selenga river delta	Kabanskiy district	Buryatia	52.256101	106.494421	Bucephala clangula	Goldeneye
39	9	10	2021	Selenga river delta	Kabanskiy district	Buryatia	52.256101	106.494421	Bucephala clangula	Goldeneye
40	9	10	2021	Selenga river delta	Kabanskiy district	Buryatia	52.256101	106.494421	Bucephala clangula	Goldeneye
41	9	10	2021	Selenga river delta	Kabanskiy district	Buryatia	52.256101	106.494421	Bucephala clangula	Goldeneye
42	9	10	2021	Selenga river delta	Kabanskiy district	Buryatia	52.256101	106.494421	Bucephala clangula	Goldeneye
43	9	10	2021	Selenga river delta	Kabanskiy district	Buryatia	52.256101	106.494421	Aythya fuligula	Tufted Duck
44	9	10	2021	Selenga river delta	Kabanskiy district	Buryatia	52.256101	106.494421	Mergellus albellus	Smew
45	9	10	2021	Selenga river delta	Kabanskiy district	Buryatia	52.256101	106.494421	Fulica atra	Coot
46	10	10	2021	Selenga river delta	Kabanskiy district	Buryatia	52.256101	106.494421	Bucephala clangula	Goldeneye
47	10	10	2021	Selenga river delta	Kabanskiy district	Buryatia	52.256101	106.494421	Anas platyrhynchos	Mallard			A/mallard/Buryatia/B47/2021/H3N6
48	10	10	2021	Selenga river delta	Kabanskiy district	Buryatia	52.256101	106.494421	Anas crecca	Common teal
49	10	10	2021	Selenga river delta	Kabanskiy district	Buryatia	52.256101	106.494421	Bucephala clangula	Goldeneye	m
50	10	10	2021	Selenga river delta	Kabanskiy district	Buryatia	52.256101	106.494421	Bucephala clangula	Goldeneye	f
51	10	10	2021	Selenga river delta	Kabanskiy district	Buryatia	52.256101	106.494421	Aythya fuligula	Tufted Duck
52	10	10	2021	Selenga river delta	Kabanskiy district	Buryatia	52.256101	106.494421	Aythya fuligula	Tufted Duck
53	10	10	2021	Selenga river delta	Kabanskiy district	Buryatia	52.256101	106.494421	Fulica atra	Coot
54	10	10	2021	Selenga river delta	Kabanskiy district	Buryatia	52.256101	106.494421	Fulica atra	Coot
55	10	10	2021	Selenga river delta	Kabanskiy district	Buryatia	52.256101	106.494421	Fulica atra	Coot
56	10	10	2021	Selenga river delta	Kabanskiy district	Buryatia	52.256101	106.494421	Fulica atra	Coot
57	13	10	2021	Selenga river delta	Kabanskiy district	Buryatia	52.256101	106.494421	Anas platyrhynchos	Mallard	m		A/mallard/Buryatia/B57/2021/H4N6
58	14	10	2021	Selenga river delta	Kabanskiy district	Buryatia	52.256101	106.494421	Anas platyrhynchos	Mallard	m
59	14	10	2021	Selenga river delta	Kabanskiy district	Buryatia	52.256101	106.494421	Anas platyrhynchos	Mallard	m
60	14	10	2021	Selenga river delta	Kabanskiy district	Buryatia	52.256101	106.494421	Bucephala clangula	Goldeneye	f
61	14	10	2021	Selenga river delta	Kabanskiy district	Buryatia	52.256101	106.494421	Anas crecca	Common teal
112	10	9	2021	Koymor wetlands	Tunkinsky district	Buryatia	51.807658	102.359992	Anas crecca	Common teal	f	juv
113	10	9	2021	Koymor wetlands	Tunkinsky district	Buryatia	51.807658	102.359992	Spatula querquedula	Garganey	f	juv
114	10	9	2021	Koymor wetlands	Tunkinsky district	Buryatia	51.807658	102.359992	Anas crecca	Common teal	m	juv
115	10	9	2021	Koymor wetlands	Tunkinsky district	Buryatia	51.807658	102.359992	Anas crecca	Common teal	f	juv
116	10	9	2021	Koymor wetlands	Tunkinsky district	Buryatia	51.807658	102.359992	Anas platyrhynchos	Mallard	f	juv
117	10	9	2021	Koymor wetlands	Tunkinsky district	Buryatia	51.807658	102.359992	Fulica atra	Coot	na	juv
118	10	9	2021	Koymor wetlands	Tunkinsky district	Buryatia	51.807658	102.359992	Fulica atra	Coot	na	juv
119	10	9	2021	Koymor wetlands	Tunkinsky district	Buryatia	51.807658	102.359992	Anas crecca	Common teal	f	juv
120	10	9	2021	Koymor wetlands	Tunkinsky district	Buryatia	51.807658	102.359992	Anas platyrhynchos	Mallard	f	juv
121	10	9	2021	Koymor wetlands	Tunkinsky district	Buryatia	51.807658	102.359992	Fulica atra	Coot	m	juv
122	10	9	2021	Koymor wetlands	Tunkinsky district	Buryatia	51.807658	102.359992	Fulica atra	Coot	m	juv
123	10	9	2021	Koymor wetlands	Tunkinsky district	Buryatia	51.807658	102.359992	Fulica atra	Coot	f	juv
124	10	9	2021	Koymor wetlands	Tunkinsky district	Buryatia	51.807658	102.359992	Fulica atra	Coot	f	juv
125	11	9	2021	Koymor wetlands	Tunkinsky district	Buryatia	51.807658	102.359992	Bucephala clangula	Goldeneye	f	juv
126	11	9	2021	Koymor wetlands	Tunkinsky district	Buryatia	51.807658	102.359992	Anas platyrhynchos	Mallard	f	juv
127	11	9	2021	Koymor wetlands	Tunkinsky district	Buryatia	51.807658	102.359992	Anas platyrhynchos	Mallard	m	juv	A/mallard/Buryatia/127z/2021/H3N6
128	11	9	2021	Koymor wetlands	Tunkinsky district	Buryatia	51.807658	102.359992	Fulica atra	Coot	na	juv
129	11	9	2021	Koymor wetlands	Tunkinsky district	Buryatia	51.807658	102.359992	Fulica atra	Coot	f	juv
130	11	9	2021	Koymor wetlands	Tunkinsky district	Buryatia	51.807658	102.359992	Fulica atra	Coot	m	juv
131	11	9	2021	Koymor wetlands	Tunkinsky district	Buryatia	51.807658	102.359992	Fulica atra	Coot	m	juv
132	11	9	2021	Koymor wetlands	Tunkinsky district	Buryatia	51.807658	102.359992	Fulica atra	Coot	m	juv
133	11	9	2021	Koymor wetlands	Tunkinsky district	Buryatia	51.807658	102.359992	Fulica atra	Coot	m	juv
134	11	9	2021	Koymor wetlands	Tunkinsky district	Buryatia	51.807658	102.359992	Fulica atra	Coot	m	juv
135	11	9	2021	Koymor wetlands	Tunkinsky district	Buryatia	51.807658	102.359992	Fulica atra	Coot	m	juv
136	11	9	2021	Koymor wetlands	Tunkinsky district	Buryatia	51.807658	102.359992	Fulica atra	Coot	f	juv
137	11	9	2021	Koymor wetlands	Tunkinsky district	Buryatia	51.807658	102.359992	Fulica atra	Coot	m	juv
138	11	9	2021	Koymor wetlands	Tunkinsky district	Buryatia	51.807658	102.359992	Fulica atra	Coot	f	juv
139	11	9	2021	Koymor wetlands	Tunkinsky district	Buryatia	51.807658	102.359992	Aythya fuligula	Tufted Duck	f	juv
140	11	9	2021	Koymor wetlands	Tunkinsky district	Buryatia	51.807658	102.359992	Anas platyrhynchos	Mallard	m	juv
141	11	9	2021	Koymor wetlands	Tunkinsky district	Buryatia	51.807658	102.359992	Anas platyrhynchos	Mallard	m	juv
142	11	9	2021	Koymor wetlands	Tunkinsky district	Buryatia	51.807658	102.359992	Anas platyrhynchos	Mallard	f	juv
143	12	9	2021	Koymor wetlands	Tunkinsky district	Buryatia	51.807658	102.359992	Mareca strepera	Gadwall	m	juv
144	12	9	2021	Koymor wetlands	Tunkinsky district	Buryatia	51.807658	102.359992	Mareca strepera	Gadwall	m	juv
145	12	9	2021	Koymor wetlands	Tunkinsky district	Buryatia	51.807658	102.359992	Mareca strepera	Gadwall	f	juv
146	12	9	2021	Koymor wetlands	Tunkinsky district	Buryatia	51.807658	102.359992	Mareca strepera	Gadwall	f	juv
147	12	9	2021	Koymor wetlands	Tunkinsky district	Buryatia	51.807658	102.359992	Anas crecca	Common teal	f	ad
148	12	9	2021	Koymor wetlands	Tunkinsky district	Buryatia	51.807658	102.359992	Anas platyrhynchos	Mallard	f	juv
149	13	9	2021	Koymor wetlands	Tunkinsky district	Buryatia	51.807658	102.359992	Anas crecca	Common teal	m	juv
150	13	9	2021	Koymor wetlands	Tunkinsky district	Buryatia	51.807658	102.359992	Anas crecca	Common teal	m	juv	A/common teal/Buryatia/150z/2021/H3N8
151	17	9	2021	Koymor wetlands	Tunkinsky district	Buryatia	51.807658	102.359992	Anas platyrhynchos	Mallard	f	juv
152	17	9	2021	Koymor wetlands	Tunkinsky district	Buryatia	51.807658	102.359992	Aythya fuligula	Tufted Duck	f	ad
153	17	9	2021	Koymor wetlands	Tunkinsky district	Buryatia	51.807658	102.359992	Anas platyrhynchos	Mallard	m	juv
154	17	9	2021	Koymor wetlands	Tunkinsky district	Buryatia	51.807658	102.359992	Anas platyrhynchos	Mallard	m	juv
155	17	9	2021	Koymor wetlands	Tunkinsky district	Buryatia	51.807658	102.359992	Aythya fuligula	Tufted Duck	f	juv
156	18	9	2021	Koymor wetlands	Tunkinsky district	Buryatia	51.807658	102.359992	Anas platyrhynchos	Mallard	f	ad
157	18	9	2021	Koymor wetlands	Tunkinsky district	Buryatia	51.807658	102.359992	Anas crecca	Common teal	m	juv
158	18	9	2021	Koymor wetlands	Tunkinsky district	Buryatia	51.807658	102.359992	Spatula querquedula	Garganey	f	juv
159	18	9	2021	Koymor wetlands	Tunkinsky district	Buryatia	51.807658	102.359992	Anas platyrhynchos	Mallard	m	ad
160	18	9	2021	Koymor wetlands	Tunkinsky district	Buryatia	51.807658	102.359992	Mareca strepera	Gadwall	m	ad	A/gadwall/Buryatia/160z/2021/H4N6
161	18	9	2021	Koymor wetlands	Tunkinsky district	Buryatia	51.807658	102.359992	Anas platyrhynchos	Mallard	f	juv
162	18	9	2021	Koymor wetlands	Tunkinsky district	Buryatia	51.807658	102.359992	Fulica atra	Coot	na	juv
163	18	9	2021	Koymor wetlands	Tunkinsky district	Buryatia	51.807658	102.359992	Anas crecca	Common teal	m	juv
164	18	9	2021	Koymor wetlands	Tunkinsky district	Buryatia	51.807658	102.359992	Anas crecca	Common teal	m	juv	A/common teal/Buryatia/164z/2021/H3N5
165	18	9	2021	Koymor wetlands	Tunkinsky district	Buryatia	51.807658	102.359992	Aythya fuligula	Tufted Duck	m	juv
166	18	9	2021	Koymor wetlands	Tunkinsky district	Buryatia	51.807658	102.359992	Mareca strepera	Gadwall	f	juv
167	18	9	2021	Koymor wetlands	Tunkinsky district	Buryatia	51.807658	102.359992	Anas crecca	Common teal	f	juv
168	18	9	2021	Koymor wetlands	Tunkinsky district	Buryatia	51.807658	102.359992	Fulica atra	Coot	na	juv
169	19	9	2021	Koymor wetlands	Tunkinsky district	Buryatia	51.807658	102.359992	Aythya ferina	Common pochard	m	juv
170	19	9	2021	Koymor wetlands	Tunkinsky district	Buryatia	51.807658	102.359992	Anas platyrhynchos	Mallard	m	juv
171	19	9	2021	Koymor wetlands	Tunkinsky district	Buryatia	51.807658	102.359992	Mareca strepera	Gadwall	m	juv
172	19	9	2021	Koymor wetlands	Tunkinsky district	Buryatia	51.807658	102.359992	Anas crecca	Common teal	f	juv
173	19	9	2021	Koymor wetlands	Tunkinsky district	Buryatia	51.807658	102.359992	Anas platyrhynchos	Mallard	f	juv
174	19	9	2021	Koymor wetlands	Tunkinsky district	Buryatia	51.807658	102.359992	Anas platyrhynchos	Mallard	m	juv
175	19	9	2021	Koymor wetlands	Tunkinsky district	Buryatia	51.807658	102.359992	Anas platyrhynchos	Mallard	m	juv
176	19	9	2021	Koymor wetlands	Tunkinsky district	Buryatia	51.807658	102.359992	Anas platyrhynchos	Mallard	m	juv	A/mallard/Buryatia/176z/2021/H4N6
177	19	9	2021	Koymor wetlands	Tunkinsky district	Buryatia	51.807658	102.359992	Anas platyrhynchos	Mallard	f	juv
178	19	9	2021	Koymor wetlands	Tunkinsky district	Buryatia	51.807658	102.359992	Mareca strepera	Gadwall	f	juv
179	19	9	2021	Koymor wetlands	Tunkinsky district	Buryatia	51.807658	102.359992	Anas platyrhynchos	Mallard	f	juv
180	19	9	2021	Koymor wetlands	Tunkinsky district	Buryatia	51.807658	102.359992	Mareca strepera	Gadwall	f	juv
181	19	9	2021	Koymor wetlands	Tunkinsky district	Buryatia	51.807658	102.359992	Mareca strepera	Gadwall	f	juv
182	8	10	2021	Koymor wetlands	Tunkinsky district	Buryatia	51.807658	102.359992	Anas platyrhynchos	Mallard	m	ad
183	9	10	2021	Koymor wetlands	Tunkinsky district	Buryatia	51.807658	102.359992	Fulica atra	Coot	f	juv
184	9	10	2021	Koymor wetlands	Tunkinsky district	Buryatia	51.807658	102.359992	Anas platyrhynchos	Mallard	f	ad
185	9	10	2021	Koymor wetlands	Tunkinsky district	Buryatia	51.807658	102.359992	Anas crecca	Common teal	f	juv
186	9	10	2021	Koymor wetlands	Tunkinsky district	Buryatia	51.807658	102.359992	Mergus serrator	Red-breasted Merganser	f	juv
187	9	10	2021	Koymor wetlands	Tunkinsky district	Buryatia	51.807658	102.359992	Anas platyrhynchos	Mallard	f	juv
188	10	10	2021	Koymor wetlands	Tunkinsky district	Buryatia	51.807658	102.359992	Podiceps nigricollis	Black-necked grebe	f	juv
189	10	10	2021	Koymor wetlands	Tunkinsky district	Buryatia	51.807658	102.359992	Anas platyrhynchos	Mallard	m	juv
190	10	10	2021	Koymor wetlands	Tunkinsky district	Buryatia	51.807658	102.359992	Fulica atra	Coot	f	juv
