# Supplementary material for: Long-Term Monitoring of Influenza A Viruses in Wild Waterfowl: Evidence from the Lake Baikal Basin (2018–2024)
Source: Viruses. 2026 Jul 11;18(7):761. doi: 10.3390/v18070761 (PMC13431582; doi:10.3390/v18070761)
Supplement: Supplementary file 1 [file viruses-18-00761-s001.zip › Table S2.xlsx]

## Sheet: Лист1
Segment	Best-fit model
H3	GTR+F+G4
H4	TN+F+G4
H6	HKY+F+G4
H12	TN+F
H1	HKY+F+G4
N8	TVM+F+G4
N6	TN+F+I
N5	TPM2u+F
N3	HKY+F
N2	HKY+F+G4
N1	TN+F+G4
